# Supplementary material for: The genetic basis of dermatophytosis skin infection susceptibility
Source: Nat Commun. 2026 Mar 6;17:3554. doi: 10.1038/s41467-026-69670-z (PMC13087286; doi:10.1038/s41467-026-69670-z)
Supplement: Supplementary file 3 — Supplementary Data S1–S10 [file 41467_2026_69670_MOESM3_ESM.xlsx]

## Sheet: S1. Meta_results
Data S1. Dermatophytosis lead variants, their association statistics in meta-analysis and individual cohorts, and possible consequences. Association statistics in GWAS are based on two-sided Wald tests under an additive genetic model. No multiple testing correction has been applied for the data, hence using 10E-8 as the significance threshold.
SNP	CHR	effect allele	non effect allele	BP	AF	BETA	SE	P	OR (95% CI)	Direction	Nearest gene	Most severe consequence	P(UKB)	Beta (UKB)	P(FinnGen)	Beta (FinnGen)	P(EstBB)	Beta (EstBB)	P(MVP)	Beta (MVP)
rs6577497	1	A	T	8545608	0.6400	0.0237	0.0036	4.051e-11	1.0243 [1.0163, 1.0324]	++++	RERE	intron variant	0.321	-0.00899	0.0224807	-0.0211273	5.98e-05	-0.0328	5.09e-07	0.0256677
rs56733721	1	A	G	46374726	0.6051	-0.0196	0.0036	4.240e-08	0.9802 [0.9725, 0.9879]	----	RP4-603I14.3	downstream gene variant	0.00244	0.0271	0.0831534	0.0160143	0.148	0.012	2.81e-05	-0.0210194
rs506025	1	A	G	65014876	0.8387	-0.0299	0.0050	1.581e-09	0.9704 [0.961, 0.98]	----	JAK1	intergenic variant	0.042	0.0284	0.0293495	0.0341023	0.00401	0.0327	1.03e-05	-0.0286053
rs2476601	1	A	G	113834946	0.1114	0.0322	0.0057	2.029e-08	1.0325 [1.0204, 1.0447]	++++	PTPN22	missense variant	0.294	-0.0152	0.00486049	-0.0351956	0.0332	-0.0241	3.47e-06	0.0430595
rs35273427	1	T	C	119894128	0.9102	-0.0384	0.0063	1.401e-09	0.9627 [0.9515, 0.9741]	----	ADAM30	missense variant	0.316	0.019	0.394027	0.0163277	0.0226	0.0404	1.03e-08	-0.045102
rs558269137	1	CACTG	C	152312600	0.9840	-0.2224	0.0205	1.964e-27	0.8009 [0.7686, 0.8346]	?---	FLG FLG-AS1	frameshift variant	NA	NA	2.40049e-06	0.178796	6.76e-13	0.242	1.34e-11	-0.238511
rs10912488	1	A	G	172877652	0.7304	0.0324	0.0040	3.156e-16	1.0325 [1.0245, 1.0406]	++++	RP1-15D23.2	intron variant	0.00152	-0.0328	0.00485322	-0.0281049	0.019	-0.0219	2.78e-11	0.0372958
rs60383093	2	G	GTTC	623863	0.8287	0.0320	0.0051	2.903e-10	1.0325 [1.0224, 1.0427]	+?++	TMEM18	intergenic variant	0.00023	0.0435	NA	NA	0.325	0.0102	2.54e-08	-0.0372866
rs11130078	3	T	C	45922676	0.4087	-0.0206	0.0036	8.733e-09	0.9792 [0.9716, 0.9869]	----	FYCO1	intron variant	0.0454	0.0181	2.82592e-05	0.0386787	0.00614	0.0217	0.002665	-0.0154183
rs62246017	3	A	G	71433933	0.2814	-0.0230	0.0040	8.861e-09	0.9773 [0.9696, 0.985]	----	FOXP1	intron variant	0.0295	-0.0208	5.49161e-05	-0.0406348	0.216	-0.0106	8.33e-05	0.0237165
rs37807	5	A	T	53277913	0.6842	-0.0212	0.0038	2.052e-08	0.9792 [0.9716, 0.9869]	----	CTD-2143A15.1	intergenic variant	0.11	-0.015	0.0213167	-0.0226072	0.062	-0.0152	3.69e-06	0.0256677
rs848	5	A	C	132660808	0.2954	-0.0282	0.0039	5.951e-13	0.9724 [0.9648, 0.98]	----	IL13 TH2LCRR	3 prime UTR variant	0.223	0.0139	0.00143704	0.0296675	0.000109	0.0325	1.85e-07	-0.0292229
rs1794269	6	T	C	32706117	0.4005	0.0457	0.0036	1.417e-36	1.0471 [1.0389, 1.0553]	++++	MTCO3P1, HLA-DQB1	downstream gene variant, intergenic variant for HLA	9.81e-06	0.0402	0.00235966	0.0272439	7.33e-12	0.0573	1.8e-21	-0.0491902
rs10094888	8	T	C	142762416	0.3616	0.0363	0.0036	3.331e-24	1.0367 [1.0286, 1.0448]	++++	SLURP2, LYNX1	upstream gene variant	1.7e-06	0.0432	6.21227e-09	0.0550265	1.57e-06	0.0396	2.88e-08	-0.0277824
rs56069985	9	A	G	114807377	0.9436	0.0494	0.0083	2.795e-09	1.0502 [1.0339, 1.0668]	++++	TNFSF15	upstream gene variant	0.052	-0.0405	0.00698618	-0.0518037	0.00283	-0.0454	7.85e-05	0.0554347
rs640081	12	A	G	49896771	0.6585	0.0219	0.1068	3.891e-09	1.0222 [0.8288, 1.2608]	++++	FAIM2	intron variant	0.00044	0.0332	0.000416323	0.0338487	0.00984	0.0229	0.004409	-0.0147076
rs1829637	12	A	G	52695529	0.3026	0.0306	0.0038	1.279e-15	1.0315 [1.0234, 1.0396]	++++	KRT77	intron variant	0.000446	0.0333	0.000317242	0.0338124	0.00016	0.031	6.27e-07	-0.0282966
rs3184504	12	T	C	111446804	0.4191	0.0218	0.0036	9.735e-10	1.0222 [1.0143, 1.0303]	++++	SH2B3	missense variant	0.000689	-0.03	0.00119828	-0.0294967	0.0719	-0.0142	0.000137	0.0198026
rs612057	12	T	C	122700003	0.4550	0.0261	0.0035	8.792e-14	1.0263 [1.0183, 1.0344]	++++	RP11-324E6.6	intron variant	0.00181	-0.0278	0.580478	-0.00496158	9.85e-08	-0.0427	2.81e-07	0.0256677
rs1885767	13	A	G	53167993	0.3977	0.0225	0.0036	2.560e-10	1.0233 [1.0153, 1.0313]	++++	LINC01065	intergenic variant	0.0137	-0.0223	0.0077188	-0.024248	0.00174	-0.0257	3.45e-05	0.0207825
rs12434646	14	T	C	74711990	0.4218	-0.0305	0.0054	1.582e-08	0.9695 [0.96, 0.979]	???-	AREL1	intron variant	NA	NA	NA	NA	NA	NA	2.63e-08	0.0305292
rs34306440	16	A	G	11121178	0.8039	0.0282	0.0045	3.211e-10	1.0284 [1.0184, 1.0385]	++++	CLEC16A	intron variant	0.0069	-0.0293	0.00129205	-0.0373417	0.0174	-0.0225	2.42e-05	0.0276152
rs7196726	16	A	G	31080754	0.4134	0.0655	0.0035	6.599e-79	1.0682 [1.0599, 1.0766]	++++	ZNF646	missense variant	5.83e-16	0.0731	7.73215e-13	0.0652583	5.98e-19	0.0711	1.48e-36	-0.0612373
rs1421085	16	T	C	53767042	0.6159	-0.0383	0.0036	5.753e-26	0.9627 [0.9552, 0.9703]	----	FTO	intron variant	0.000223	0.0332	0.286661	0.00966805	0.00707	0.0211	2.23e-27	-0.0580529
rs62066119	17	T	C	45617831	0.1885	0.0394	0.0054	3.053e-13	1.0398 [1.0296, 1.05]	++?+	LINC02210	upstream gene variant	0.004	0.0302	0.0405649	0.0597497	NA	NA	9.41e-11	-0.0418642
rs244304	17	T	C	55160598	0.7081	-0.0216	0.0039	3.648e-08	0.9782 [0.9706, 0.9859]	----	STXBP4	3 prime UTR variant	0.432	0.00757	0.0173528	0.0228865	0.00361	0.0242	2.12e-05	-0.0250102
rs61730306	18	A	G	31339948	0.9126	-0.0378	0.0060	3.271e-10	0.9627 [0.9515, 0.9741]	----	DSG1	missense variant	0.0113	0.0456	0.650231	0.00756584	0.000483	0.0497	6.51e-07	-0.0394687
rs2043332	19	A	C	10780563	0.2922	-0.0218	0.0039	1.997e-08	0.9782 [0.9706, 0.9859]	----	DNM2	intron variant	0.000162	-0.035	0.0250346	-0.0219359	0.00597	-0.0241	0.00649	0.0158733
rs438735	19	A	C	18015397	0.0936	-0.0462	0.0060	1.303e-14	0.955 [0.9439, 0.9663]	----	ARRDC2	downstream gene variant	0.000507	-0.0606	0.0578615	-0.0326789	0.000215	-0.053	2.83e-08	0.0440169
rs2236506	20	A	G	63690302	0.7849	-0.0336	0.0043	8.959e-15	0.9666 [0.959, 0.9742]	----	RTEL1 RTEL1-TNFRSF6B	missense variant	0.0153	-0.0251	0.221294	-0.0139321	7.97e-07	-0.0491	5.47e-09	0.0363319
																																4.100	3	2.508e-01	0
																																1.776	3	6.203e-01	1
																																0.184	3	9.801e-01	2
																																3.293	3	3.486e-01	3
																																3.108	3	3.753e-01	4
																																1.870	2	3.925e-01	5
																																2.241	3	5.240e-01	6
																																17.238	1	3.299e-05	0
																																0.365	3	9.474e-01	1
																																2.652	3	4.484e-01	2

## Sheet: S2. Colocalization_SLURP2
Data S2. Colocalization analysis results for SLURP2 lead variant. PP.HX.abf represent the posterior probability of the approximate Bayes factor for different hypotheses: H0 (no causal variant identified in either dataset), H1 (causal variant identified in trait 1 only - Dermatophytosis), H2 (causal variant identified in differential expression in the tissue ), H3 (two distinct causal variants, on…
Locus	ensg_id	gene_name	entrez_id	tissue_gtex_v8	nsnps_gwas	nsnps_gtex	nsnps_both	PP.H0.abf	PP.H1.abf	PP.H2.abf	PP.H3.abf	PP.H4.abf
8:142712416-142762416	ENSG00000180155	LYNX1	66004	Skin_Sun_Exposed_Lower_leg	493	139	137	1.42921e-73	4.73309e-20	6.10445e-57	0.00102262	0.998977
8:142712416-142762416	ENSG00000180155	LYNX1	66004	Cells_Cultured_fibroblasts	493	139	137	5.10516e-55	5.43743e-20	2.18051e-38	0.00132376	0.998676
8:142712416-142762416	ENSG00000180155	LYNX1	66004	Esophagus_Mucosa	493	139	137	2.95098e-41	5.43834e-20	1.26042e-24	0.00132414	0.998676
8:142712416-142762416	ENSG00000180155	LYNX1	66004	Artery_Aorta	493	139	137	5.23581e-49	6.47688e-20	2.23631e-32	0.00176817	0.998232
8:142712416-142762416	ENSG00000253196	NA	124902033	Artery_Tibial	493	139	137	1.18449e-34	6.54613e-20	5.0592e-18	0.00179778	0.998202
8:142712416-142762416	ENSG00000253196	NA	124902033	Artery_Coronary	493	139	137	1.18852e-26	9.1817e-20	5.07642e-10	0.00292461	0.997075
8:142712416-142762416	ENSG00000180155	LYNX1	66004	Testis	493	139	137	1.08443e-38	9.63093e-20	4.63183e-22	0.00311668	0.996883
8:142712416-142762416	ENSG00000283992	SLURP2	432355	Esophagus_Muscularis	493	139	137	1.40072e-41	1.04261e-19	5.98273e-25	0.00345663	0.996543
8:142712416-142762416	ENSG00000283992	SLURP2	432355	Nerve_Tibial	493	139	137	4.35946e-30	1.08211e-19	1.86201e-13	0.00362553	0.996374
8:142712416-142762416	ENSG00000253196	NA	124902033	Colon_Sigmoid	493	139	137	2.89247e-32	1.08398e-19	1.23543e-15	0.00363353	0.996366
8:142712416-142762416	ENSG00000180155	LYNX1	66004	Adipose_Subcutaneous	493	139	137	6.91084e-66	1.1026e-19	2.95175e-49	0.00371311	0.996287
8:142712416-142762416	ENSG00000180155	LYNX1	66004	Brain_Spinal_cord_cervical_c-1	493	139	137	4.57902e-23	1.10864e-19	1.95579e-06	0.00373895	0.996259
8:142712416-142762416	ENSG00000167656	LY6D	8581	Brain_Cortex	493	139	137	3.6779e-27	1.12625e-19	1.5709e-10	0.00381424	0.996186
8:142712416-142762416	ENSG00000167656	LY6D	8581	Esophagus_Mucosa	493	139	137	2.13305e-27	1.1771e-19	9.11066e-11	0.00403166	0.995968
8:142712416-142762416	ENSG00000167656	LY6D	8581	Brain_Frontal_Cortex_BA9	493	139	137	5.23816e-26	1.26702e-19	2.23732e-09	0.00441612	0.995584
8:142712416-142762416	ENSG00000180155	LYNX1	66004	Pancreas	493	139	137	1.70842e-53	1.27062e-19	7.29698e-37	0.00443148	0.995569
8:142712416-142762416	ENSG00000283992	SLURP2	432355	Breast_Mammary_Tissue	493	139	137	5.69498e-25	1.3106e-19	2.43244e-08	0.00460241	0.995398
8:142712416-142762416	ENSG00000283992	SLURP2	432355	Colon_Sigmoid	493	139	137	2.00495e-47	1.41331e-19	8.56353e-31	0.00504158	0.994958
8:142712416-142762416	ENSG00000283992	SLURP2	432355	Colon_Transverse	493	139	137	7.01937e-21	1.50159e-19	0.000299811	0.00541929	0.994281
8:142712416-142762416	ENSG00000180155	LYNX1	66004	Heart_Left_Ventricle	493	139	137	1.66075e-21	1.55729e-19	7.0934e-05	0.00565721	0.994272
8:142712416-142762416	ENSG00000283992	SLURP2	432355	Testis	493	139	137	4.90835e-23	1.58994e-19	2.09645e-06	0.00579673	0.994201
8:142712416-142762416	ENSG00000180155	LYNX1	66004	Colon_Transverse	493	139	137	2.39144e-39	1.64154e-19	1.02143e-22	0.00601735	0.993983
8:142712416-142762416	ENSG00000283992	SLURP2	432355	Adipose_Subcutaneous	493	139	137	2.11077e-25	1.67448e-19	9.01551e-09	0.00615818	0.993842
8:142712416-142762416	ENSG00000167656	LY6D	8581	Adrenal_Gland	493	139	137	2.97212e-22	1.72719e-19	1.26945e-05	0.00638356	0.993604
8:142712416-142762416	ENSG00000180155	LYNX1	66004	Esophagus_Gastroesophageal_Junction	493	139	137	7.34168e-44	1.76055e-19	3.13577e-27	0.00652617	0.993474
8:142712416-142762416	ENSG00000283992	SLURP2	432355	Artery_Coronary	493	139	137	7.16505e-29	1.80758e-19	3.06033e-12	0.00672727	0.993273
8:142712416-142762416	ENSG00000180155	LYNX1	66004	Whole_Blood	493	139	137	2.41748e-39	1.81234e-19	1.03255e-22	0.00674758	0.993252
8:142712416-142762416	ENSG00000197353	LYPD2	137797	Skin_Sun_Exposed_Lower_leg	493	139	137	2.14783e-21	1.81097e-19	9.1738e-05	0.00674185	0.993166
8:142712416-142762416	ENSG00000283992	SLURP2	432355	Artery_Tibial	493	139	137	3.97212e-66	1.83264e-19	1.69657e-49	0.00683441	0.993166
8:142712416-142762416	ENSG00000180155	LYNX1	66004	Esophagus_Muscularis	493	139	137	3.34957e-63	1.83814e-19	1.43066e-46	0.00685792	0.993142
8:142712416-142762416	ENSG00000180155	LYNX1	66004	Colon_Sigmoid	493	139	137	2.08526e-55	1.85074e-19	8.90654e-39	0.00691176	0.993088
8:142712416-142762416	ENSG00000180155	LYNX1	66004	Adipose_Visceral_Omentum	493	139	137	8.29308e-52	1.85308e-19	3.54213e-35	0.00692179	0.993078
8:142712416-142762416	ENSG00000180155	LYNX1	66004	Artery_Coronary	493	139	137	5.41966e-34	1.86406e-19	2.31484e-17	0.00696871	0.993031
8:142712416-142762416	ENSG00000180155	LYNX1	66004	Artery_Tibial	493	139	137	5.07938e-71	1.87019e-19	2.1695e-54	0.00699493	0.993005
8:142712416-142762416	ENSG00000180155	LYNX1	66004	Lung	493	139	137	2.24923e-56	1.872e-19	9.60691e-40	0.00700266	0.992997
8:142712416-142762416	ENSG00000180155	LYNX1	66004	Thyroid	493	139	137	1.58042e-69	1.8784e-19	6.75028e-53	0.00703002	0.99297
8:142712416-142762416	ENSG00000180155	LYNX1	66004	Breast_Mammary_Tissue	493	139	137	7.07233e-51	1.8817e-19	3.02073e-34	0.00704414	0.992956
8:142712416-142762416	ENSG00000180155	LYNX1	66004	Nerve_Tibial	493	139	137	2.77124e-105	1.88175e-19	1.18365e-88	0.00704436	0.992956
8:142712416-142762416	ENSG00000283992	SLURP2	432355	Uterus	493	136	134	3.22954e-22	2.02051e-19	1.3794e-05	0.00763763	0.992349
8:142712416-142762416	ENSG00000180155	LYNX1	66004	Small_Intestine_Terminal_Ileum	493	139	137	4.38044e-24	2.20724e-19	1.87097e-07	0.00843597	0.991564
8:142712416-142762416	ENSG00000180155	LYNX1	66004	Adrenal_Gland	493	139	137	6.52854e-32	2.27027e-19	2.78847e-15	0.00870546	0.991295
8:142712416-142762416	ENSG00000180155	LYNX1	66004	Heart_Atrial_Appendage	493	139	137	3.13633e-22	2.45922e-19	1.33959e-05	0.00951332	0.990473
8:142712416-142762416	ENSG00000283992	SLURP2	432355	Adipose_Visceral_Omentum	493	139	137	5.5521e-21	2.54717e-19	0.000237141	0.00988957	0.989873
8:142712416-142762416	ENSG00000167656	LY6D	8581	Nerve_Tibial	493	139	137	2.45878e-20	2.35817e-19	0.00105019	0.00908235	0.989867
8:142712416-142762416	ENSG00000180155	LYNX1	66004	Kidney_Cortex	493	135	133	2.39423e-21	2.68809e-19	0.000102262	0.010492	0.989406
8:142712416-142762416	ENSG00000253196	NA	124902033	Esophagus_Muscularis	493	139	137	1.69505e-31	2.80699e-19	7.2399e-15	0.0110002	0.989
8:142712416-142762416	ENSG00000253196	NA	124902033	Liver	493	139	137	1.07556e-28	2.817e-19	4.59392e-12	0.011043	0.988957
8:142712416-142762416	ENSG00000180155	LYNX1	66004	Stomach	493	139	137	1.77207e-36	3.10402e-19	7.56886e-20	0.0122701	0.98773
8:142712416-142762416	ENSG00000197353	LYPD2	137797	Whole_Blood	493	139	137	1.96704e-20	2.98125e-19	0.000840161	0.0117461	0.987414
8:142712416-142762416	ENSG00000180155	LYNX1	66004	Uterus	493	136	134	2.7255e-20	2.9569e-19	0.00116411	0.0116423	0.987194
8:142712416-142762416	ENSG00000283992	SLURP2	432355	Skin_Not_Sun_Exposed_Suprapubic	493	139	137	8.67162e-25	3.33397e-19	3.70382e-08	0.0132533	0.986747
8:142712416-142762416	ENSG00000180155	LYNX1	66004	Ovary	493	139	137	1.69885e-21	3.42942e-19	7.25613e-05	0.0136615	0.986266
8:142712416-142762416	ENSG00000283992	SLURP2	432355	Artery_Aorta	493	139	137	8.21892e-47	4.05302e-19	3.51046e-30	0.0163276	0.983672
8:142712416-142762416	ENSG00000160886	LY6K	54742	Heart_Atrial_Appendage	493	139	137	6.7237e-22	4.41975e-19	2.87182e-05	0.0178955	0.982076
8:142712416-142762416	ENSG00000253196	NA	124902033	Uterus	493	136	134	1.53413e-19	3.02337e-19	0.00655256	0.0119319	0.981516
8:142712416-142762416	ENSG00000160886	LY6K	54742	Brain_Hypothalamus	493	139	137	3.79968e-20	4.89638e-19	0.00162292	0.019935	0.978442
8:142712416-142762416	ENSG00000180155	LYNX1	66004	Minor_Salivary_Gland	493	139	137	4.61038e-26	5.40138e-19	1.96918e-09	0.0220924	0.977908
8:142712416-142762416	ENSG00000253196	NA	124902033	Colon_Transverse	493	139	137	7.31042e-21	5.87567e-19	0.000312242	0.0241206	0.975567
8:142712416-142762416	ENSG00000253196	NA	124902033	Testis	493	139	137	1.8996e-19	4.05705e-19	0.00811358	0.0163529	0.975533
8:142712416-142762416	ENSG00000283992	SLURP2	432355	Lung	493	139	137	3.84036e-19	2.49935e-19	0.0164029	0.00970132	0.973896
8:142712416-142762416	ENSG00000180155	LYNX1	66004	Pituitary	493	139	137	1.99346e-19	4.43459e-19	0.00851447	0.0179675	0.973518
8:142712416-142762416	ENSG00000180155	LYNX1	66004	Muscle_Skeletal	493	139	137	1.77887e-41	6.9337e-19	7.59788e-25	0.0286438	0.971356
8:142712416-142762416	ENSG00000180155	LYNX1	66004	Prostate	493	139	137	2.25037e-24	6.99355e-19	9.61178e-08	0.0288997	0.9711
8:142712416-142762416	ENSG00000167653	PSCA	8000	Testis	493	139	137	1.38404e-20	6.87884e-19	0.00059115	0.0284098	0.970999
8:142712416-142762416	ENSG00000180155	LYNX1	66004	Liver	493	139	137	2.24408e-27	8.11689e-19	9.58491e-11	0.0337025	0.966297
8:142712416-142762416	ENSG00000253741	LNCOC1	100288181	Small_Intestine_Terminal_Ileum	493	139	137	1.77193e-19	6.62484e-19	0.00756827	0.0273309	0.965101
8:142712416-142762416	ENSG00000283992	SLURP2	432355	Brain_Cerebellar_Hemisphere	493	139	137	1.23597e-19	7.22355e-19	0.00527905	0.0298883	0.964833
8:142712416-142762416	ENSG00000253741	LNCOC1	100288181	Brain_Substantia_nigra	493	138	136	4.84451e-22	1.04554e-18	2.06918e-05	0.0437007	0.956279
8:142712416-142762416	ENSG00000253741	LNCOC1	100288181	Brain_Hippocampus	493	139	137	5.92513e-26	1.16676e-18	2.53074e-09	0.0488833	0.951117
8:142712416-142762416	ENSG00000197353	LYPD2	137797	Skin_Not_Sun_Exposed_Suprapubic	493	139	137	9.36596e-19	2.87351e-19	0.0400038	0.0113246	0.948672
8:142712416-142762416	ENSG00000253196	NA	124902033	Prostate	493	139	137	9.24074e-19	3.3212e-19	0.039469	0.0132382	0.947293
8:142712416-142762416	ENSG00000253196	NA	124902033	Esophagus_Gastroesophageal_Junction	493	139	137	2.13633e-30	1.31517e-18	9.12468e-14	0.0552286	0.944771
8:142712416-142762416	ENSG00000283992	SLURP2	432355	Prostate	493	139	137	4.0688e-19	1.12038e-18	0.0173786	0.0469179	0.935703
8:142712416-142762416	ENSG00000253741	LNCOC1	100288181	Brain_Hypothalamus	493	139	137	2.45916e-23	1.63173e-18	1.05036e-06	0.0687629	0.931236
8:142712416-142762416	ENSG00000104499	GML	2765	Testis	493	139	137	1.42013e-18	2.4351e-19	0.0606563	0.00947092	0.929873
8:142712416-142762416	ENSG00000253196	NA	124902033	Breast_Mammary_Tissue	493	139	137	1.16983e-18	7.152e-19	0.0499657	0.0296272	0.920407
8:142712416-142762416	ENSG00000160886	LY6K	54742	Artery_Coronary	493	139	137	5.79424e-21	2.10774e-18	0.000247483	0.089115	0.910638
8:142712416-142762416	ENSG00000167653	PSCA	8000	Small_Intestine_Terminal_Ileum	493	139	137	1.20746e-19	2.18669e-18	0.00515728	0.0924955	0.902347
8:142712416-142762416	ENSG00000180155	LYNX1	66004	Vagina	493	139	137	2.24265e-18	2.21398e-19	0.0957878	0.00856068	0.895651
8:142712416-142762416	ENSG00000253741	LNCOC1	100288181	Minor_Salivary_Gland	493	139	137	1.67583e-18	7.90997e-19	0.071578	0.0328895	0.895532
8:142712416-142762416	ENSG00000283992	SLURP2	432355	Muscle_Skeletal	493	139	137	2.29557e-18	2.31572e-19	0.0980482	0.00899793	0.892954
8:142712416-142762416	ENSG00000253196	NA	124902033	Brain_Cerebellum	493	139	137	1.64792e-18	9.2069e-19	0.0703859	0.0384333	0.891181
8:142712416-142762416	ENSG00000126233	SLURP1	57152	Esophagus_Mucosa	493	139	137	2.5537e-21	3.05601e-18	0.000109074	0.129658	0.870233
8:142712416-142762416	ENSG00000197353	LYPD2	137797	Esophagus_Mucosa	493	139	137	2.74427e-18	4.81326e-19	0.117213	0.0196953	0.863092
8:142712416-142762416	ENSG00000253715	NA	NA	Skin_Sun_Exposed_Lower_leg	493	139	137	2.64814e-18	7.23903e-19	0.113107	0.0300625	0.85683
8:142712416-142762416	ENSG00000130193	THEM6	51337	Minor_Salivary_Gland	493	139	137	2.84443e-18	5.50583e-19	0.121491	0.0226606	0.855848
8:142712416-142762416	ENSG00000167656	LY6D	8581	Breast_Mammary_Tissue	493	139	137	2.57788e-18	8.93317e-19	0.110106	0.0373027	0.852591
8:142712416-142762416	ENSG00000253741	LNCOC1	100288181	Ovary	493	139	137	8.78388e-19	2.94902e-18	0.0375177	0.125121	0.837361
8:142712416-142762416	ENSG00000160886	LY6K	54742	Artery_Aorta	493	139	137	9.43326e-22	4.09501e-18	4.02913e-05	0.17408	0.82588
8:142712416-142762416	ENSG00000247317	LY6E-DT	NA	Cells_Cultured_fibroblasts	493	139	137	3.88182e-18	4.39842e-19	0.1658	0.0179703	0.816229
8:142712416-142762416	ENSG00000167653	PSCA	8000	Brain_Hypothalamus	493	139	137	7.04058e-19	3.90566e-18	0.0300717	0.166014	0.803914
8:142712416-142762416	ENSG00000261710	NA	NA	Brain_Frontal_Cortex_BA9	493	139	137	4.01893e-18	6.59846e-19	0.171656	0.0273823	0.800962
8:142712416-142762416	ENSG00000130193	THEM6	51337	Brain_Hypothalamus	493	139	137	1.21512e-18	3.4719e-18	0.0519002	0.147491	0.800609
8:142712416-142762416	ENSG00000253741	LNCOC1	100288181	Kidney_Cortex	493	135	133	4.77314e-18	1.16024e-18	0.20387	0.0488088	0.747321
8:142712416-142762416	ENSG00000180155	LYNX1	66004	Spleen	493	138	136	7.99326e-20	6.06257e-18	0.00341408	0.258206	0.73838
8:142712416-142762416	ENSG00000130193	THEM6	51337	Skin_Not_Sun_Exposed_Suprapubic	493	139	137	7.60318e-26	6.25993e-18	3.24747e-09	0.26664	0.73336
8:142712416-142762416	ENSG00000253741	LNCOC1	100288181	Artery_Coronary	493	139	137	2.28418e-20	6.30869e-18	0.000975619	0.268726	0.730298
8:142712416-142762416	ENSG00000253741	LNCOC1	100288181	Colon_Transverse	493	139	137	1.07608e-22	6.7422e-18	4.59613e-06	0.28726	0.712736
8:142712416-142762416	ENSG00000167656	LY6D	8581	Brain_Amygdala	493	138	136	6.54224e-18	3.38565e-19	0.279432	0.013754	0.706814
8:142712416-142762416	ENSG00000130193	THEM6	51337	Brain_Hippocampus	493	139	137	5.81088e-21	6.88897e-18	0.000248194	0.293535	0.706217
8:142712416-142762416	ENSG00000234616	JRK	8629	Skin_Not_Sun_Exposed_Suprapubic	493	139	137	4.01542e-18	2.9547e-18	0.171506	0.125498	0.702996
8:142712416-142762416	ENSG00000130193	THEM6	51337	Colon_Transverse	493	139	137	2.62294e-18	4.82841e-18	0.112031	0.205549	0.68242
8:142712416-142762416	ENSG00000130193	THEM6	51337	Pituitary	493	139	137	1.5096e-20	7.87084e-18	0.000644781	0.335515	0.66384
8:142712416-142762416	ENSG00000254389	RHPN1-AS1	78998	Small_Intestine_Terminal_Ileum	493	139	137	6.81901e-18	1.14859e-18	0.291253	0.0483981	0.660349
8:142712416-142762416	ENSG00000171045	TSNARE1	203062	Heart_Left_Ventricle	493	139	137	7.88526e-18	4.93699e-19	0.336795	0.0204441	0.642761
8:142712416-142762416	ENSG00000160886	LY6K	54742	Muscle_Skeletal	493	139	137	4.39421e-30	8.57133e-18	1.87685e-13	0.365464	0.634536
8:142712416-142762416	ENSG00000130193	THEM6	51337	Artery_Aorta	493	139	137	4.65581e-18	4.24224e-18	0.198859	0.180574	0.620568
8:142712416-142762416	ENSG00000167656	LY6D	8581	Skin_Not_Sun_Exposed_Suprapubic	493	139	137	8.47156e-18	4.45442e-19	0.361837	0.0184059	0.619757
8:142712416-142762416	ENSG00000130193	THEM6	51337	Artery_Tibial	493	139	137	2.78632e-23	9.65002e-18	1.19009e-06	0.411583	0.588416
8:142712416-142762416	ENSG00000130193	THEM6	51337	Uterus	493	136	134	6.87554e-18	2.79169e-18	0.293668	0.118651	0.587681
8:142712416-142762416	ENSG00000181097	LINC02878	NA	Esophagus_Muscularis	493	139	137	9.36221e-18	3.71941e-19	0.399878	0.0153015	0.58482
8:142712416-142762416	ENSG00000283992	SLURP2	432355	Esophagus_Mucosa	493	139	137	1.6217e-19	9.70123e-18	0.0069266	0.413779	0.579294
8:142712416-142762416	ENSG00000130193	THEM6	51337	Breast_Mammary_Tissue	493	139	137	3.49282e-21	1.02372e-17	0.000149185	0.436687	0.563163
8:142712416-142762416	ENSG00000160886	LY6K	54742	Brain_Cerebellar_Hemisphere	493	139	137	2.40946e-18	7.98315e-18	0.102913	0.340419	0.556668
8:142712416-142762416	ENSG00000277494	GPIHBP1	338328	Brain_Putamen_basal_ganglia	493	139	137	9.91991e-18	5.16828e-19	0.423699	0.02152	0.554781
8:142712416-142762416	ENSG00000253931	LINC02990	NA	Thyroid	493	139	137	1.01439e-17	5.38813e-19	0.433266	0.0224695	0.544264
8:142712416-142762416	ENSG00000130193	THEM6	51337	Muscle_Skeletal	493	139	137	3.55636e-31	1.08278e-17	1.51899e-14	0.461937	0.538063
8:142712416-142762416	ENSG00000253196	NA	124902033	Artery_Aorta	493	139	137	1.63311e-31	1.09749e-17	6.97531e-15	0.468229	0.531771
8:142712416-142762416	ENSG00000254859	NA	NA	Small_Intestine_Terminal_Ileum	493	139	137	1.06546e-17	3.81236e-19	0.455077	0.0157541	0.529169
8:142712416-142762416	ENSG00000283992	SLURP2	432355	Adrenal_Gland	493	139	137	1.07156e-17	3.43287e-19	0.457683	0.0141343	0.528183
8:142712416-142762416	ENSG00000167653	PSCA	8000	Brain_Amygdala	493	138	136	9.65992e-18	1.76817e-18	0.412594	0.0750097	0.512396
8:142712416-142762416	ENSG00000014164	ZC3H3	23144	Brain_Nucleus_accumbens_basal_ganglia	493	139	137	1.06908e-17	7.92448e-19	0.456627	0.033337	0.510036
8:142712416-142762416	ENSG00000167653	PSCA	8000	Brain_Cerebellar_Hemisphere	493	139	137	4.30917e-18	7.24438e-18	0.184053	0.308915	0.507032
8:142712416-142762416	ENSG00000253741	LNCOC1	100288181	Uterus	493	136	134	8.74485e-18	2.96771e-18	0.373509	0.126256	0.500234
8:142712416-142762416	ENSG00000160886	LY6K	54742	Pancreas	493	139	137	2.11387e-20	1.17825e-17	0.000902877	0.502757	0.49634
8:142712416-142762416	ENSG00000197353	LYPD2	137797	Adipose_Visceral_Omentum	493	139	137	1.07586e-17	1.24215e-18	0.459522	0.0525669	0.487911
8:142712416-142762416	ENSG00000253196	NA	124902033	Ovary	493	139	137	1.16673e-17	4.12047e-19	0.498333	0.0171148	0.484552
8:142712416-142762416	ENSG00000171045	TSNARE1	203062	Adrenal_Gland	493	139	137	1.16473e-17	5.03077e-19	0.49748	0.0210059	0.481514
8:142712416-142762416	ENSG00000181097	LINC02878	NA	Brain_Putamen_basal_ganglia	493	139	137	1.21289e-17	3.78965e-19	0.518049	0.0157201	0.466231
8:142712416-142762416	ENSG00000197353	LYPD2	137797	Liver	493	139	137	1.17086e-17	8.58348e-19	0.500099	0.036198	0.463703
8:142712416-142762416	ENSG00000130193	THEM6	51337	Brain_Nucleus_accumbens_basal_ganglia	493	139	137	1.36762e-33	1.27019e-17	5.84135e-17	0.542065	0.457935
8:142712416-142762416	ENSG00000160886	LY6K	54742	Brain_Cerebellum	493	139	137	1.26435e-19	1.26036e-17	0.0054003	0.537868	0.456731
8:142712416-142762416	ENSG00000130193	THEM6	51337	Brain_Amygdala	493	138	136	5.47196e-20	1.29026e-17	0.00233718	0.550649	0.447014
8:142712416-142762416	ENSG00000167656	LY6D	8581	Prostate	493	139	137	5.02702e-18	7.97962e-18	0.214714	0.34038	0.444906
8:142712416-142762416	ENSG00000253196	NA	124902033	Stomach	493	139	137	1.23183e-17	6.93419e-19	0.526141	0.0291726	0.444687
8:142712416-142762416	ENSG00000130193	THEM6	51337	Small_Intestine_Terminal_Ileum	493	139	137	9.70095e-19	1.20973e-17	0.0414346	0.516258	0.442307
8:142712416-142762416	ENSG00000253196	NA	124902033	Nerve_Tibial	493	139	137	1.27527e-17	3.24417e-19	0.544694	0.0134146	0.441892
8:142712416-142762416	ENSG00000014164	ZC3H3	23144	Brain_Putamen_basal_ganglia	493	139	137	1.17611e-17	1.36095e-18	0.502339	0.0576889	0.439972
8:142712416-142762416	ENSG00000167653	PSCA	8000	Brain_Cortex	493	139	137	5.872e-23	1.32492e-17	2.50805e-06	0.565466	0.434532
8:142712416-142762416	ENSG00000253741	LNCOC1	100288181	Pancreas	493	139	137	3.18118e-19	1.31087e-17	0.0135875	0.559472	0.426941
8:142712416-142762416	ENSG00000130193	THEM6	51337	Prostate	493	139	137	1.57682e-18	1.19861e-17	0.067349	0.511527	0.421124
8:142712416-142762416	ENSG00000160886	LY6K	54742	Brain_Substantia_nigra	493	138	136	2.8026e-18	1.0835e-17	0.119704	0.462365	0.417931
8:142712416-142762416	ENSG00000198576	ARC	23237	Artery_Tibial	493	139	137	1.3387e-17	3.05699e-19	0.571785	0.0126414	0.415574
8:142712416-142762416	ENSG00000104529	EEF1D	1936	Cells_EBV-transformed_lymphocytes	493	139	137	1.34658e-17	4.14845e-19	0.57515	0.0173113	0.407539
8:142712416-142762416	ENSG00000130193	THEM6	51337	Stomach	493	139	137	6.89662e-28	1.39513e-17	2.94568e-11	0.595484	0.404516
8:142712416-142762416	ENSG00000283992	SLURP2	432355	Thyroid	493	139	137	1.37983e-17	2.48792e-19	0.589354	0.010226	0.40042
8:142712416-142762416	ENSG00000283992	SLURP2	432355	Heart_Atrial_Appendage	493	139	137	1.3577e-17	5.79352e-19	0.579899	0.0243495	0.395752
8:142712416-142762416	ENSG00000181135	ZNF707	101928160	Brain_Caudate_basal_ganglia	493	139	137	1.38589e-17	3.50362e-19	0.591942	0.0145712	0.393487
8:142712416-142762416	ENSG00000130193	THEM6	51337	Brain_Putamen_basal_ganglia	493	139	137	3.52571e-24	1.42308e-17	1.5059e-07	0.607432	0.392568
8:142712416-142762416	ENSG00000283992	SLURP2	432355	Brain_Spinal_cord_cervical_c-1	493	139	137	1.404e-17	2.80515e-19	0.599674	0.0115926	0.388733
8:142712416-142762416	ENSG00000253196	NA	124902033	Brain_Cerebellar_Hemisphere	493	139	137	1.33597e-17	9.71061e-19	0.570618	0.0410876	0.388294
8:142712416-142762416	ENSG00000253741	LNCOC1	100288181	Skin_Sun_Exposed_Lower_leg	493	139	137	8.09322e-42	1.43784e-17	3.45677e-25	0.613745	0.386255
8:142712416-142762416	ENSG00000160886	LY6K	54742	Brain_Hippocampus	493	139	137	2.94958e-19	1.40874e-17	0.0125982	0.601315	0.386086
8:142712416-142762416	ENSG00000181097	LINC02878	NA	Stomach	493	139	137	1.41214e-17	2.79207e-19	0.603151	0.0115402	0.385309
8:142712416-142762416	ENSG00000158106	RHPN1	114822	Brain_Cerebellum	493	139	137	1.40185e-17	3.83145e-19	0.598758	0.0159796	0.385262
8:142712416-142762416	ENSG00000261693	NA	NA	Esophagus_Mucosa	493	139	137	1.3681e-17	8.07679e-19	0.584342	0.034116	0.381542
8:142712416-142762416	ENSG00000181790	ADGRB1	575	Liver	493	139	137	1.42251e-17	3.38566e-19	0.607583	0.0140825	0.378335
8:142712416-142762416	ENSG00000130193	THEM6	51337	Brain_Anterior_cingulate_cortex_BA24	493	139	137	1.02084e-25	1.46904e-17	4.36019e-09	0.627084	0.372916
8:142712416-142762416	ENSG00000261693	NA	NA	Esophagus_Muscularis	493	139	137	1.44166e-17	2.74646e-19	0.615762	0.0113578	0.37288
8:142712416-142762416	ENSG00000261693	NA	NA	Artery_Aorta	493	139	137	1.38434e-17	8.6711e-19	0.591278	0.0366639	0.372058
8:142712416-142762416	ENSG00000130193	THEM6	51337	Esophagus_Gastroesophageal_Junction	493	139	137	1.21632e-20	1.48061e-17	0.000519515	0.632031	0.367449
8:142712416-142762416	ENSG00000250571	GLI4	2738	Heart_Left_Ventricle	493	139	137	1.4559e-17	3.34295e-19	0.621843	0.0139142	0.364243
8:142712416-142762416	ENSG00000253716	MINCR	100507316	Cells_EBV-transformed_lymphocytes	493	139	137	1.46102e-17	3.89323e-19	0.624028	0.016269	0.359703
8:142712416-142762416	ENSG00000160886	LY6K	54742	Adrenal_Gland	493	139	137	9.18402e-18	6.03179e-18	0.392267	0.257279	0.350454
8:142712416-142762416	ENSG00000130193	THEM6	51337	Liver	493	139	137	1.49925e-17	3.27848e-19	0.64036	0.0136571	0.345983
8:142712416-142762416	ENSG00000247317	LY6E-DT	NA	Brain_Frontal_Cortex_BA9	493	139	137	1.49502e-17	5.60424e-19	0.638553	0.0235989	0.337848
8:142712416-142762416	ENSG00000160886	LY6K	54742	Esophagus_Gastroesophageal_Junction	493	139	137	3.35029e-18	1.21676e-17	0.143098	0.519365	0.337537
8:142712416-142762416	ENSG00000234616	JRK	8629	Adrenal_Gland	493	139	137	1.46869e-17	8.87156e-19	0.627304	0.037557	0.335139
8:142712416-142762416	ENSG00000130193	THEM6	51337	Artery_Coronary	493	139	137	1.42207e-17	1.4155e-18	0.607392	0.0601264	0.332482
8:142712416-142762416	ENSG00000104518	GSDMD	79792	Pituitary	493	139	137	1.47069e-17	9.53311e-19	0.628161	0.0403863	0.331452
8:142712416-142762416	ENSG00000185730	ZNF696	79943	Adipose_Subcutaneous	493	139	137	1.51615e-17	7.04921e-19	0.647576	0.0297859	0.322638
8:142712416-142762416	ENSG00000160886	LY6K	54742	Uterus	493	136	134	1.56829e-17	3.43257e-19	0.669846	0.0143454	0.315809
8:142712416-142762416	ENSG00000181097	LINC02878	NA	Cells_Cultured_fibroblasts	493	139	137	1.58071e-17	3.41405e-19	0.675152	0.0142715	0.310577
8:142712416-142762416	ENSG00000160886	LY6K	54742	Minor_Salivary_Gland	493	139	137	8.43909e-19	1.53359e-17	0.036045	0.654717	0.309238
8:142712416-142762416	ENSG00000130193	THEM6	51337	Brain_Substantia_nigra	493	138	136	1.39e-17	2.28766e-18	0.593695	0.0974015	0.308904
8:142712416-142762416	ENSG00000167653	PSCA	8000	Esophagus_Muscularis	493	139	137	1.48002e-17	1.43546e-18	0.632145	0.0610043	0.306851
8:142712416-142762416	ENSG00000160886	LY6K	54742	Adipose_Visceral_Omentum	493	139	137	5.33616e-22	1.62837e-17	2.27918e-05	0.695203	0.304775
8:142712416-142762416	ENSG00000160886	LY6K	54742	Spleen	493	138	136	6.31198e-18	9.99425e-18	0.269597	0.42657	0.303833
8:142712416-142762416	ENSG00000130193	THEM6	51337	Brain_Frontal_Cortex_BA9	493	139	137	9.83306e-30	1.63559e-17	4.19989e-13	0.698292	0.301708
8:142712416-142762416	ENSG00000261667	LY6L	101928108	Testis	493	139	137	1.60705e-17	3.94597e-19	0.6864	0.016557	0.297043
8:142712416-142762416	ENSG00000283992	SLURP2	432355	Ovary	493	139	137	1.61914e-17	3.37831e-19	0.691568	0.0141351	0.294297
8:142712416-142762416	ENSG00000167653	PSCA	8000	Pancreas	493	139	137	1.5583e-17	1.01113e-18	0.665579	0.0428957	0.291525
8:142712416-142762416	ENSG00000283992	SLURP2	432355	Brain_Nucleus_accumbens_basal_ganglia	493	139	137	1.44358e-17	2.18419e-18	0.616582	0.0930007	0.290418
8:142712416-142762416	ENSG00000277494	GPIHBP1	338328	Brain_Spinal_cord_cervical_c-1	493	139	137	1.61766e-17	4.43625e-19	0.690934	0.0186577	0.290408
8:142712416-142762416	ENSG00000130193	THEM6	51337	Esophagus_Muscularis	493	139	137	5.26537e-19	1.61037e-17	0.0224894	0.687532	0.289979
8:142712416-142762416	ENSG00000160886	LY6K	54742	Kidney_Cortex	493	135	133	1.60911e-17	5.50291e-19	0.687281	0.0232145	0.289504
8:142712416-142762416	ENSG00000183309	ZNF623	9831	Brain_Caudate_basal_ganglia	493	139	137	1.62695e-17	3.95224e-19	0.694904	0.0165923	0.288504
8:142712416-142762416	ENSG00000130193	THEM6	51337	Ovary	493	139	137	1.43198e-17	2.36027e-18	0.611628	0.100524	0.287848
8:142712416-142762416	ENSG00000254859	NA	NA	Minor_Salivary_Gland	493	139	137	1.63213e-17	3.80136e-19	0.697115	0.0159494	0.286936
8:142712416-142762416	ENSG00000253741	LNCOC1	100288181	Heart_Atrial_Appendage	493	139	137	7.33217e-22	1.67683e-17	3.13171e-05	0.715925	0.284044
8:142712416-142762416	ENSG00000104524	PYCR3	65263	Liver	493	139	137	1.66942e-17	2.61991e-19	0.713042	0.0109141	0.276044
8:142712416-142762416	ENSG00000283992	SLURP2	432355	Heart_Left_Ventricle	493	139	137	1.66846e-17	3.31353e-19	0.712633	0.0138792	0.273488
8:142712416-142762416	ENSG00000104524	PYCR3	65263	Stomach	493	139	137	1.67639e-17	2.54589e-19	0.716017	0.0106006	0.273382
8:142712416-142762416	ENSG00000253715	NA	NA	Esophagus_Mucosa	493	139	137	1.67761e-17	2.65039e-19	0.716541	0.0110479	0.272411
8:142712416-142762416	ENSG00000160886	LY6K	54742	Small_Intestine_Terminal_Ileum	493	139	137	1.56041e-17	1.44842e-18	0.666481	0.0615931	0.271925
8:142712416-142762416	ENSG00000160882	CYP11B1	1584	Testis	493	139	137	1.68103e-17	5.10871e-19	0.718	0.0215599	0.26044
8:142712416-142762416	ENSG00000261693	NA	NA	Skin_Not_Sun_Exposed_Suprapubic	493	139	137	1.69146e-17	4.10327e-19	0.722457	0.0172656	0.260277
8:142712416-142762416	ENSG00000179142	CYP11B2	1585	Adrenal_Gland	493	139	137	1.69714e-17	3.57013e-19	0.72488	0.0149886	0.260131
8:142712416-142762416	ENSG00000254389	RHPN1-AS1	78998	Colon_Sigmoid	493	139	137	1.70513e-17	2.83481e-19	0.728296	0.0118482	0.259856
8:142712416-142762416	ENSG00000253741	LNCOC1	100288181	Brain_Amygdala	493	138	136	8.88432e-21	1.73537e-17	0.000379466	0.74095	0.25867
8:142712416-142762416	ENSG00000283992	SLURP2	432355	Brain_Hippocampus	493	139	137	1.68932e-17	5.06733e-19	0.721542	0.0213865	0.257071
8:142712416-142762416	ENSG00000160932	LY6E	4061	Stomach	493	139	137	1.71924e-17	2.30898e-19	0.734322	0.00960603	0.256071
8:142712416-142762416	ENSG00000158106	RHPN1	114822	Brain_Nucleus_accumbens_basal_ganglia	493	139	137	1.67837e-17	6.595e-19	0.716865	0.0279133	0.255221
8:142712416-142762416	ENSG00000167653	PSCA	8000	Brain_Putamen_basal_ganglia	493	139	137	2.1738e-18	1.52758e-17	0.0928472	0.652205	0.254947
8:142712416-142762416	ENSG00000250571	GLI4	2738	Cells_Cultured_fibroblasts	493	139	137	1.72054e-17	2.55521e-19	0.734875	0.0106593	0.254465
8:142712416-142762416	ENSG00000179886	TIGD5	84948	Vagina	493	139	137	1.70461e-17	4.43852e-19	0.728071	0.0187045	0.253224
8:142712416-142762416	ENSG00000167656	LY6D	8581	Lung	493	139	137	1.69451e-17	5.61191e-19	0.723759	0.023717	0.252524
8:142712416-142762416	ENSG00000253196	NA	124902033	Minor_Salivary_Gland	493	139	137	1.71181e-17	5.05232e-19	0.731147	0.0213319	0.247521
8:142712416-142762416	ENSG00000253741	LNCOC1	100288181	Adipose_Visceral_Omentum	493	139	137	4.95688e-24	1.76269e-17	2.11718e-07	0.752631	0.247369
8:142712416-142762416	ENSG00000181638	ZFP41	286128	Brain_Spinal_cord_cervical_c-1	493	139	137	1.73063e-17	3.22624e-19	0.739185	0.0135326	0.247282
8:142712416-142762416	ENSG00000283992	SLURP2	432355	Brain_Cortex	493	139	137	1.66545e-17	1.04835e-18	0.711346	0.0445331	0.244121
8:142712416-142762416	ENSG00000247317	LY6E-DT	NA	Lung	493	139	137	1.68443e-17	9.66975e-19	0.719454	0.0410619	0.239484
8:142712416-142762416	ENSG00000254812	NA	NA	Pancreas	493	139	137	1.76448e-17	2.23271e-19	0.753643	0.00929926	0.237057
8:142712416-142762416	ENSG00000180155	LYNX1	66004	Brain_Cerebellar_Hemisphere	493	139	137	1.70535e-17	8.48921e-19	0.728388	0.0360235	0.235589
8:142712416-142762416	ENSG00000253716	MINCR	100507316	Thyroid	493	139	137	1.76245e-17	2.97096e-19	0.752778	0.0124548	0.234767
8:142712416-142762416	ENSG00000279605	NA	NA	Brain_Cortex	493	139	137	1.77102e-17	3.72065e-19	0.756436	0.0156637	0.227901
8:142712416-142762416	ENSG00000197353	LYPD2	137797	Spleen	493	138	136	1.77878e-17	3.13721e-19	0.759751	0.0131725	0.227077
8:142712416-142762416	ENSG00000254859	NA	NA	Lung	493	139	137	1.76546e-17	4.72491e-19	0.754063	0.019955	0.225982
8:142712416-142762416	ENSG00000104529	EEF1D	1936	Testis	493	139	137	1.78926e-17	2.75786e-19	0.764229	0.0115551	0.224216
8:142712416-142762416	ENSG00000177335	LINC02904	286122	Adrenal_Gland	493	139	137	1.76074e-17	7.14921e-19	0.752048	0.030318	0.217634
8:142712416-142762416	ENSG00000167656	LY6D	8581	Brain_Hypothalamus	493	139	137	1.77412e-17	6.34491e-19	0.757759	0.026885	0.215356
8:142712416-142762416	ENSG00000261044	NA	NA	Brain_Hypothalamus	493	139	137	1.79649e-17	4.16104e-19	0.767314	0.0175575	0.215128
8:142712416-142762416	ENSG00000181790	ADGRB1	575	Brain_Substantia_nigra	493	138	136	1.80933e-17	3.13996e-19	0.772799	0.0131974	0.214003
8:142712416-142762416	ENSG00000184428	TOP1MT	116447	Colon_Transverse	493	139	137	1.75885e-17	8.40786e-19	0.751239	0.0356985	0.213062
8:142712416-142762416	ENSG00000198576	ARC	23237	Minor_Salivary_Gland	493	139	137	1.81056e-17	3.31904e-19	0.773326	0.0139636	0.212711
8:142712416-142762416	ENSG00000182759	MAFA	389692	Stomach	493	139	137	1.81685e-17	3.05203e-19	0.776013	0.0128246	0.211163
8:142712416-142762416	ENSG00000247317	LY6E-DT	NA	Adipose_Subcutaneous	493	139	137	1.69507e-17	1.55518e-18	0.723996	0.0662151	0.209788
8:142712416-142762416	ENSG00000104522	GFUS	7264	Minor_Salivary_Gland	493	139	137	1.81941e-17	3.58158e-19	0.777103	0.0150898	0.207807
8:142712416-142762416	ENSG00000183309	ZNF623	9831	Brain_Anterior_cingulate_cortex_BA24	493	139	137	1.82535e-17	3.04065e-19	0.779643	0.0127796	0.207577
8:142712416-142762416	ENSG00000104518	GSDMD	79792	Muscle_Skeletal	493	139	137	1.82638e-17	3.10701e-19	0.780084	0.0130638	0.206852
8:142712416-142762416	ENSG00000204839	MROH6	642475	Breast_Mammary_Tissue	493	139	137	1.83158e-17	4.19705e-19	0.782303	0.0177265	0.199971
8:142712416-142762416	ENSG00000167656	LY6D	8581	Skin_Sun_Exposed_Lower_leg	493	139	137	1.85145e-17	2.45335e-19	0.790789	0.0102798	0.198931
8:142712416-142762416	ENSG00000254389	RHPN1-AS1	78998	Adipose_Visceral_Omentum	493	139	137	1.851e-17	2.69455e-19	0.790598	0.0113109	0.198091
8:142712416-142762416	ENSG00000247317	LY6E-DT	NA	Brain_Putamen_basal_ganglia	493	139	137	1.85111e-17	2.92648e-19	0.790643	0.0123025	0.197054
8:142712416-142762416	ENSG00000272172	NA	NA	Brain_Amygdala	493	138	136	1.84927e-17	3.23228e-19	0.78986	0.0136092	0.196531
8:142712416-142762416	ENSG00000254389	RHPN1-AS1	78998	Colon_Transverse	493	139	137	1.84349e-17	3.85866e-19	0.78739	0.0162847	0.196325
8:142712416-142762416	ENSG00000279605	NA	NA	Prostate	493	139	137	1.82259e-17	5.98991e-19	0.778462	0.0253879	0.19615
8:142712416-142762416	ENSG00000181097	LINC02878	NA	Thyroid	493	139	137	1.85628e-17	2.69446e-19	0.792852	0.0113127	0.195835
8:142712416-142762416	ENSG00000184428	TOP1MT	116447	Heart_Atrial_Appendage	493	139	137	1.86119e-17	2.59733e-19	0.794951	0.0108995	0.194149
8:142712416-142762416	ENSG00000182759	MAFA	389692	Brain_Hypothalamus	493	139	137	1.85487e-17	3.60959e-19	0.792251	0.0152247	0.192525
8:142712416-142762416	ENSG00000130193	THEM6	51337	Colon_Sigmoid	493	139	137	1.02621e-17	8.68841e-18	0.438316	0.370908	0.190776
8:142712416-142762416	ENSG00000181638	ZFP41	286128	Skin_Sun_Exposed_Lower_leg	493	139	137	1.87023e-17	2.51297e-19	0.798813	0.0105428	0.190645
8:142712416-142762416	ENSG00000171045	TSNARE1	203062	Heart_Atrial_Appendage	493	139	137	1.86536e-17	3.35822e-19	0.796731	0.0141545	0.189114
8:142712416-142762416	ENSG00000254812	NA	NA	Cells_EBV-transformed_lymphocytes	493	139	137	1.86443e-17	3.58757e-19	0.796333	0.0151347	0.188532
8:142712416-142762416	ENSG00000261044	NA	NA	Brain_Cortex	493	139	137	1.22532e-17	6.75474e-18	0.523359	0.28832	0.188321
8:142712416-142762416	ENSG00000253971	CDC42P3	NA	Uterus	493	136	134	1.85984e-17	4.24452e-19	0.794375	0.0179415	0.187683
8:142712416-142762416	ENSG00000180155	LYNX1	66004	Brain_Hippocampus	493	139	137	1.87088e-17	3.26119e-19	0.799088	0.013742	0.18717
8:142712416-142762416	ENSG00000181097	LINC02878	NA	Brain_Caudate_basal_ganglia	493	139	137	1.86223e-17	4.50309e-19	0.795393	0.019048	0.185559
8:142712416-142762416	ENSG00000167656	LY6D	8581	Adipose_Subcutaneous	493	139	137	1.8728e-17	3.57415e-19	0.799911	0.0150809	0.185008
8:142712416-142762416	ENSG00000261710	NA	NA	Brain_Hippocampus	493	139	137	1.88136e-17	2.7534e-19	0.803566	0.0115754	0.184859
8:142712416-142762416	ENSG00000177335	LINC02904	286122	Brain_Spinal_cord_cervical_c-1	493	139	137	1.88147e-17	2.76074e-19	0.80361	0.0116069	0.184783
8:142712416-142762416	ENSG00000130193	THEM6	51337	Skin_Sun_Exposed_Lower_leg	493	139	137	5.49295e-29	1.90932e-17	2.34615e-12	0.815324	0.184676
8:142712416-142762416	ENSG00000254812	NA	NA	Artery_Aorta	493	139	137	1.88968e-17	2.24735e-19	0.807117	0.00941542	0.183467
8:142712416-142762416	ENSG00000167653	PSCA	8000	Vagina	493	139	137	1.8253e-17	8.79158e-19	0.779622	0.0373676	0.18301
8:142712416-142762416	ENSG00000198576	ARC	23237	Brain_Caudate_basal_ganglia	493	139	137	1.86035e-17	5.28761e-19	0.794594	0.0224014	0.183005
8:142712416-142762416	ENSG00000253716	MINCR	100507316	Brain_Hypothalamus	493	139	137	1.8805e-17	3.27972e-19	0.8032	0.0138253	0.182975
8:142712416-142762416	ENSG00000014164	ZC3H3	23144	Lung	493	139	137	1.88028e-17	3.42581e-19	0.803102	0.0144498	0.182448
8:142712416-142762416	ENSG00000180155	LYNX1	66004	Brain_Substantia_nigra	493	138	136	1.88755e-17	2.73338e-19	0.806211	0.0114925	0.182296
8:142712416-142762416	ENSG00000160886	LY6K	54742	Vagina	493	139	137	1.83297e-17	8.38828e-19	0.782895	0.0356465	0.181458
8:142712416-142762416	ENSG00000167653	PSCA	8000	Brain_Spinal_cord_cervical_c-1	493	139	137	1.80304e-17	1.15754e-18	0.770113	0.04926	0.180627
8:142712416-142762416	ENSG00000247317	LY6E-DT	NA	Stomach	493	139	137	1.87841e-17	4.20868e-19	0.802307	0.0177962	0.179897
8:142712416-142762416	ENSG00000171045	TSNARE1	203062	Pancreas	493	139	137	1.86887e-17	5.24791e-19	0.79823	0.0222353	0.179534
8:142712416-142762416	ENSG00000160882	CYP11B1	1584	Brain_Putamen_basal_ganglia	493	139	137	1.88131e-17	4.0504e-19	0.803543	0.0171207	0.179336
8:142712416-142762416	ENSG00000250571	GLI4	2738	Brain_Spinal_cord_cervical_c-1	493	139	137	1.893e-17	2.92121e-19	0.808535	0.0122979	0.179167
8:142712416-142762416	ENSG00000104529	EEF1D	1936	Brain_Hypothalamus	493	139	137	1.88055e-17	4.35649e-19	0.803219	0.0184291	0.178352
8:142712416-142762416	ENSG00000160886	LY6K	54742	Pituitary	493	139	137	1.30918e-18	1.79332e-17	0.0559175	0.765783	0.1783
8:142712416-142762416	ENSG00000198576	ARC	23237	Heart_Atrial_Appendage	493	139	137	1.88112e-17	4.38801e-19	0.803464	0.0185641	0.177972
8:142712416-142762416	ENSG00000177335	LINC02904	286122	Testis	493	139	137	1.90392e-17	2.38747e-19	0.813202	0.0100206	0.176778
8:142712416-142762416	ENSG00000253196	NA	124902033	Small_Intestine_Terminal_Ileum	493	139	137	1.35213e-17	5.76328e-18	0.577522	0.245984	0.176494
8:142712416-142762416	ENSG00000126233	SLURP1	57152	Minor_Salivary_Gland	493	139	137	1.88628e-17	4.58836e-19	0.805667	0.0194229	0.17491
8:142712416-142762416	ENSG00000167653	PSCA	8000	Heart_Left_Ventricle	493	139	137	1.80268e-17	1.30256e-18	0.769962	0.0554603	0.174578
8:142712416-142762416	ENSG00000179886	TIGD5	84948	Muscle_Skeletal	493	139	137	1.89304e-17	4.2093e-19	0.808555	0.0178051	0.17364
8:142712416-142762416	ENSG00000160882	CYP11B1	1584	Brain_Cortex	493	139	137	1.9064e-17	2.99103e-19	0.81426	0.0126021	0.173138
8:142712416-142762416	ENSG00000254859	NA	NA	Skin_Not_Sun_Exposed_Suprapubic	493	139	137	1.91743e-17	2.44538e-19	0.81897	0.0102739	0.170756
8:142712416-142762416	ENSG00000167656	LY6D	8581	Stomach	493	139	137	1.91621e-17	2.62195e-19	0.818451	0.0110284	0.17052
8:142712416-142762416	ENSG00000126233	SLURP1	57152	Brain_Cerebellum	493	139	137	1.90551e-17	3.72486e-19	0.813879	0.0157392	0.170382
8:142712416-142762416	ENSG00000167656	LY6D	8581	Testis	493	139	137	1.9107e-17	3.37336e-19	0.816099	0.0142386	0.169663
8:142712416-142762416	ENSG00000277332	NA	101928087	Brain_Putamen_basal_ganglia	493	139	137	1.89797e-17	4.707e-19	0.810661	0.0199351	0.169404
8:142712416-142762416	ENSG00000130193	THEM6	51337	Adrenal_Gland	493	139	137	4.31195e-19	1.90356e-17	0.0184172	0.812878	0.168704
8:142712416-142762416	ENSG00000204839	MROH6	642475	Skin_Not_Sun_Exposed_Suprapubic	493	139	137	1.92775e-17	2.27804e-19	0.82338	0.0095629	0.167058
8:142712416-142762416	ENSG00000183309	ZNF623	9831	Adrenal_Gland	493	139	137	1.91228e-17	3.90179e-19	0.816771	0.0164986	0.16673
8:142712416-142762416	ENSG00000261693	NA	NA	Vagina	493	139	137	1.92442e-17	2.77028e-19	0.821958	0.011666	0.166376
8:142712416-142762416	ENSG00000250571	GLI4	2738	Adrenal_Gland	493	139	137	1.92988e-17	2.53061e-19	0.824291	0.0106437	0.165065
8:142712416-142762416	ENSG00000250115	AK3P2	NA	Uterus	493	136	134	1.92929e-17	2.71355e-19	0.824035	0.0114256	0.164539
8:142712416-142762416	ENSG00000234616	JRK	8629	Skin_Sun_Exposed_Lower_leg	493	139	137	8.50497e-21	1.95563e-17	0.000363264	0.835122	0.164515
8:142712416-142762416	ENSG00000272172	NA	NA	Minor_Salivary_Gland	493	139	137	1.91803e-17	4.46889e-19	0.819228	0.0189257	0.161846
8:142712416-142762416	ENSG00000283992	SLURP2	432355	Small_Intestine_Terminal_Ileum	493	139	137	1.9293e-17	3.63085e-19	0.824041	0.0153475	0.160612
8:142712416-142762416	ENSG00000183309	ZNF623	9831	Brain_Frontal_Cortex_BA9	493	139	137	1.93814e-17	2.74932e-19	0.827819	0.0115823	0.160599
8:142712416-142762416	ENSG00000250571	GLI4	2738	Brain_Amygdala	493	138	136	1.93679e-17	2.89511e-19	0.827242	0.012205	0.160553
8:142712416-142762416	ENSG00000250115	AK3P2	NA	Adrenal_Gland	493	139	137	1.93835e-17	2.77461e-19	0.827908	0.0116905	0.160401
8:142712416-142762416	ENSG00000160932	LY6E	4061	Kidney_Cortex	493	135	133	1.91544e-17	5.10961e-19	0.818123	0.0216639	0.160213
8:142712416-142762416	ENSG00000253971	CDC42P3	NA	Cells_EBV-transformed_lymphocytes	493	139	137	1.92015e-17	4.74354e-19	0.820131	0.0201008	0.159768
8:142712416-142762416	ENSG00000253196	NA	124902033	Brain_Substantia_nigra	493	138	136	1.92613e-17	4.2259e-19	0.822687	0.0178902	0.159423
8:142712416-142762416	ENSG00000247317	LY6E-DT	NA	Adipose_Visceral_Omentum	493	139	137	1.87638e-17	9.22615e-19	0.801439	0.0392474	0.159314
8:142712416-142762416	ENSG00000272172	NA	NA	Brain_Cortex	493	139	137	1.94506e-17	2.45993e-19	0.830774	0.010348	0.158878
8:142712416-142762416	ENSG00000250571	GLI4	2738	Brain_Hypothalamus	493	139	137	1.89229e-17	7.75258e-19	0.808236	0.032954	0.15881
8:142712416-142762416	ENSG00000234616	JRK	8629	Brain_Spinal_cord_cervical_c-1	493	139	137	1.94009e-17	3.05927e-19	0.828652	0.0129083	0.15844
8:142712416-142762416	ENSG00000167653	PSCA	8000	Brain_Hippocampus	493	139	137	1.36089e-17	6.09839e-18	0.581264	0.260316	0.158421
8:142712416-142762416	ENSG00000279605	NA	NA	Lung	493	139	137	1.92728e-17	4.35725e-19	0.82318	0.0184523	0.158367
8:142712416-142762416	ENSG00000253421	ZNHIT1P1	NA	Testis	493	139	137	1.94541e-17	2.70694e-19	0.830921	0.0114042	0.157675
8:142712416-142762416	ENSG00000177335	LINC02904	286122	Pituitary	493	139	137	1.94409e-17	2.989e-19	0.830359	0.0126095	0.157031
8:142712416-142762416	ENSG00000181790	ADGRB1	575	Artery_Aorta	493	139	137	1.95051e-17	2.35235e-19	0.833099	0.00989033	0.157011
8:142712416-142762416	ENSG00000181097	LINC02878	NA	Minor_Salivary_Gland	493	139	137	1.94757e-17	2.73128e-19	0.831845	0.0115092	0.156646
8:142712416-142762416	ENSG00000253741	LNCOC1	100288181	Vagina	493	139	137	1.85992e-17	1.15645e-18	0.794407	0.049238	0.156355
8:142712416-142762416	ENSG00000167656	LY6D	8581	Pancreas	493	139	137	1.9527e-17	2.52678e-19	0.834036	0.010637	0.155327
8:142712416-142762416	ENSG00000104522	GFUS	7264	Skin_Not_Sun_Exposed_Suprapubic	493	139	137	1.95875e-17	2.30746e-19	0.836621	0.00970192	0.153677
8:142712416-142762416	ENSG00000130193	THEM6	51337	Heart_Left_Ventricle	493	139	137	1.25734e-23	1.98231e-17	5.37035e-07	0.846531	0.153468
8:142712416-142762416	ENSG00000204839	MROH6	642475	Brain_Frontal_Cortex_BA9	493	139	137	1.95239e-17	3.04549e-19	0.833905	0.0128547	0.153241
8:142712416-142762416	ENSG00000184428	TOP1MT	116447	Muscle_Skeletal	493	139	137	1.96399e-17	2.05491e-19	0.83886	0.00862441	0.152516
8:142712416-142762416	ENSG00000160886	LY6K	54742	Colon_Transverse	493	139	137	1.36955e-21	1.98538e-17	5.84962e-05	0.847843	0.152099
8:142712416-142762416	ENSG00000181638	ZFP41	286128	Colon_Sigmoid	493	139	137	1.96203e-17	2.50485e-19	0.838022	0.0105473	0.151431
8:142712416-142762416	ENSG00000204839	MROH6	642475	Whole_Blood	493	139	137	1.93106e-17	5.92866e-19	0.824791	0.0251724	0.150036
8:142712416-142762416	ENSG00000283992	SLURP2	432355	Brain_Substantia_nigra	493	138	136	1.9583e-17	3.28134e-19	0.836428	0.0138655	0.149706
8:142712416-142762416	ENSG00000181638	ZFP41	286128	Adipose_Subcutaneous	493	139	137	1.95496e-17	3.71935e-19	0.835002	0.0157368	0.149261
8:142712416-142762416	ENSG00000198576	ARC	23237	Esophagus_Muscularis	493	139	137	1.94666e-17	4.61554e-19	0.831456	0.0195649	0.148979
8:142712416-142762416	ENSG00000130193	THEM6	51337	Adipose_Visceral_Omentum	493	139	137	8.78396e-22	1.99273e-17	3.7518e-05	0.850985	0.148977
8:142712416-142762416	ENSG00000254812	NA	NA	Brain_Spinal_cord_cervical_c-1	493	139	137	1.96267e-17	3.06438e-19	0.838294	0.0129398	0.148766
8:142712416-142762416	ENSG00000104529	EEF1D	1936	Brain_Frontal_Cortex_BA9	493	139	137	1.95298e-17	4.06892e-19	0.834156	0.0172305	0.148613
8:142712416-142762416	ENSG00000126233	SLURP1	57152	Skin_Not_Sun_Exposed_Suprapubic	493	139	137	1.93593e-48	1.9937e-17	8.26875e-32	0.8514	0.1486
8:142712416-142762416	ENSG00000254859	NA	NA	Colon_Sigmoid	493	139	137	1.96138e-17	3.3731e-19	0.837743	0.0142591	0.147998
8:142712416-142762416	ENSG00000204839	MROH6	642475	Esophagus_Mucosa	493	139	137	1.93113e-17	6.40925e-19	0.824824	0.0272272	0.147949
8:142712416-142762416	ENSG00000014164	ZC3H3	23144	Small_Intestine_Terminal_Ileum	493	139	137	1.96303e-17	3.34413e-19	0.83845	0.014136	0.147414
8:142712416-142762416	ENSG00000130193	THEM6	51337	Cells_EBV-transformed_lymphocytes	493	139	137	1.75494e-21	1.99825e-17	7.4957e-05	0.853346	0.146579
8:142712416-142762416	ENSG00000130193	THEM6	51337	Brain_Spinal_cord_cervical_c-1	493	139	137	1.93061e-17	6.98521e-19	0.8246	0.0296895	0.14571
8:142712416-142762416	ENSG00000204839	MROH6	642475	Lung	493	139	137	1.9766e-17	2.4224e-19	0.844246	0.010201	0.145553
8:142712416-142762416	ENSG00000167653	PSCA	8000	Kidney_Cortex	493	135	133	1.79462e-17	2.11184e-18	0.766519	0.0900574	0.143423
8:142712416-142762416	ENSG00000130193	THEM6	51337	Brain_Caudate_basal_ganglia	493	139	137	1.98342e-33	2.00862e-17	8.47155e-17	0.85778	0.14222
8:142712416-142762416	ENSG00000126233	SLURP1	57152	Skin_Sun_Exposed_Lower_leg	493	139	137	1.86319e-62	2.00887e-17	7.95804e-46	0.857887	0.142113
8:142712416-142762416	ENSG00000180155	LYNX1	66004	Brain_Cerebellum	493	139	137	1.94751e-17	6.2319e-19	0.83182	0.026476	0.141704
8:142712416-142762416	ENSG00000198576	ARC	23237	Brain_Spinal_cord_cervical_c-1	493	139	137	1.97522e-17	3.53052e-19	0.843653	0.0149381	0.141409
8:142712416-142762416	ENSG00000181135	ZNF707	101928160	Esophagus_Mucosa	493	139	137	1.96628e-17	4.45188e-19	0.839838	0.0188736	0.141288
8:142712416-142762416	ENSG00000130193	THEM6	51337	Lung	493	139	137	3.7351e-33	2.01086e-17	1.59533e-16	0.858735	0.141265
8:142712416-142762416	ENSG00000160886	LY6K	54742	Brain_Putamen_basal_ganglia	493	139	137	1.34964e-22	2.01177e-17	5.76459e-06	0.859124	0.140871
8:142712416-142762416	ENSG00000160882	CYP11B1	1584	Small_Intestine_Terminal_Ileum	493	139	137	1.98777e-17	2.43869e-19	0.849015	0.0102754	0.14071
8:142712416-142762416	ENSG00000158106	RHPN1	114822	Liver	493	139	137	1.98683e-17	2.70277e-19	0.848613	0.0114041	0.139983
8:142712416-142762416	ENSG00000247317	LY6E-DT	NA	Brain_Hypothalamus	493	139	137	1.98239e-17	3.24677e-19	0.846716	0.013728	0.139556
8:142712416-142762416	ENSG00000247317	LY6E-DT	NA	Brain_Nucleus_accumbens_basal_ganglia	493	139	137	1.97566e-17	3.93254e-19	0.843843	0.0166571	0.1395
8:142712416-142762416	ENSG00000167656	LY6D	8581	Brain_Anterior_cingulate_cortex_BA24	493	139	137	1.9588e-17	5.6851e-19	0.836642	0.024143	0.139215
8:142712416-142762416	ENSG00000181097	LINC02878	NA	Brain_Cerebellar_Hemisphere	493	139	137	1.96751e-17	4.89526e-19	0.84036	0.0207697	0.138871
8:142712416-142762416	ENSG00000198576	ARC	23237	Pituitary	493	139	137	1.97897e-17	3.94421e-19	0.845258	0.0167085	0.138034
8:142712416-142762416	ENSG00000014164	ZC3H3	23144	Esophagus_Gastroesophageal_Junction	493	139	137	1.9933e-17	2.60078e-19	0.851376	0.0109708	0.137653
8:142712416-142762416	ENSG00000204839	MROH6	642475	Uterus	493	136	134	1.98982e-17	3.13882e-19	0.849889	0.0132697	0.136841
8:142712416-142762416	ENSG00000104524	PYCR3	65263	Pituitary	493	139	137	1.99611e-17	2.52457e-19	0.852578	0.0106461	0.136776
8:142712416-142762416	ENSG00000147813	NAPRT	93100	Pancreas	493	139	137	1.99128e-17	3.06647e-19	0.850514	0.012961	0.136525
8:142712416-142762416	ENSG00000254812	NA	NA	Vagina	493	139	137	1.93219e-17	9.04522e-19	0.825275	0.0384977	0.136228
8:142712416-142762416	ENSG00000160886	LY6K	54742	Heart_Left_Ventricle	493	139	137	3.33456e-21	2.02275e-17	0.000142426	0.86382	0.136038
8:142712416-142762416	ENSG00000254859	NA	NA	Testis	493	139	137	1.99887e-17	2.46291e-19	0.853756	0.0103837	0.13586
8:142712416-142762416	ENSG00000253716	MINCR	100507316	Prostate	493	139	137	2.00045e-17	2.57958e-19	0.85443	0.0108832	0.134687
8:142712416-142762416	ENSG00000204839	MROH6	642475	Skin_Sun_Exposed_Lower_leg	493	139	137	2.00546e-17	2.10075e-19	0.856572	0.00883811	0.13459
8:142712416-142762416	ENSG00000185730	ZNF696	79943	Skin_Not_Sun_Exposed_Suprapubic	493	139	137	1.99735e-17	3.10656e-19	0.853108	0.013135	0.133757
8:142712416-142762416	ENSG00000160886	LY6K	54742	Prostate	493	139	137	1.44389e-17	5.86032e-18	0.616715	0.250173	0.133112
8:142712416-142762416	ENSG00000279605	NA	NA	Uterus	493	136	134	1.99634e-17	3.36957e-19	0.852676	0.014259	0.133065
8:142712416-142762416	ENSG00000160882	CYP11B1	1584	Pituitary	493	139	137	2.00676e-17	2.41427e-19	0.857128	0.0101791	0.132693
8:142712416-142762416	ENSG00000254812	NA	NA	Prostate	493	139	137	2.00825e-17	2.44621e-19	0.857761	0.0103163	0.131923
8:142712416-142762416	ENSG00000198576	ARC	23237	Testis	493	139	137	1.47671e-17	5.56074e-18	0.630733	0.237378	0.131889
8:142712416-142762416	ENSG00000279605	NA	NA	Skin_Not_Sun_Exposed_Suprapubic	493	139	137	2.00201e-17	3.10705e-19	0.855099	0.013139	0.131762
8:142712416-142762416	ENSG00000176956	LY6H	4062	Esophagus_Gastroesophageal_Junction	493	139	137	2.00996e-17	2.48725e-19	0.858491	0.0104925	0.131017
8:142712416-142762416	ENSG00000283992	SLURP2	432355	Brain_Hypothalamus	493	139	137	2.00216e-17	3.27489e-19	0.855161	0.0138567	0.130983
8:142712416-142762416	ENSG00000177335	LINC02904	286122	Breast_Mammary_Tissue	493	139	137	2.00386e-17	3.16598e-19	0.855886	0.0133918	0.130722
8:142712416-142762416	ENSG00000247317	LY6E-DT	NA	Vagina	493	139	137	1.99417e-17	4.17006e-19	0.851749	0.0176806	0.130571
8:142712416-142762416	ENSG00000177335	LINC02904	286122	Liver	493	139	137	2.00079e-17	3.52042e-19	0.854577	0.0149059	0.130517
8:142712416-142762416	ENSG00000180155	LYNX1	66004	Brain_Caudate_basal_ganglia	493	139	137	1.97735e-17	5.88887e-19	0.844564	0.0250221	0.130414
8:142712416-142762416	ENSG00000171045	TSNARE1	203062	Colon_Transverse	493	139	137	2.0122e-17	2.5253e-19	0.85945	0.0106562	0.129894
8:142712416-142762416	ENSG00000234616	JRK	8629	Heart_Atrial_Appendage	493	139	137	1.89661e-17	1.41536e-18	0.810077	0.0603232	0.129599
8:142712416-142762416	ENSG00000167656	LY6D	8581	Heart_Atrial_Appendage	493	139	137	1.998e-17	4.07026e-19	0.853384	0.0172555	0.12936
8:142712416-142762416	ENSG00000283992	SLURP2	432355	Brain_Anterior_cingulate_cortex_BA24	493	139	137	1.99518e-17	4.56263e-19	0.852179	0.0193594	0.128461
8:142712416-142762416	ENSG00000179886	TIGD5	84948	Artery_Coronary	493	139	137	2.01755e-17	2.33539e-19	0.861736	0.00984647	0.128417
8:142712416-142762416	ENSG00000250571	GLI4	2738	Spleen	493	138	136	2.00828e-17	3.34761e-19	0.857776	0.0141702	0.128053
8:142712416-142762416	ENSG00000261693	NA	NA	Thyroid	493	139	137	2.01779e-17	2.55526e-19	0.861835	0.0107867	0.127378
8:142712416-142762416	ENSG00000283992	SLURP2	432355	Brain_Caudate_basal_ganglia	493	139	137	1.93411e-17	1.09826e-18	0.826096	0.0467815	0.127123
8:142712416-142762416	ENSG00000198576	ARC	23237	Brain_Frontal_Cortex_BA9	493	139	137	2.01402e-17	3.05069e-19	0.860226	0.0129032	0.12687
8:142712416-142762416	ENSG00000254389	RHPN1-AS1	78998	Brain_Cerebellum	493	139	137	2.01574e-17	2.8923e-19	0.86096	0.0122267	0.126813
8:142712416-142762416	ENSG00000277494	GPIHBP1	338328	Brain_Cerebellum	493	139	137	2.00847e-17	3.67946e-19	0.857858	0.0155891	0.126553
8:142712416-142762416	ENSG00000014164	ZC3H3	23144	Cells_Cultured_fibroblasts	493	139	137	2.01939e-17	2.67823e-19	0.862522	0.0113131	0.126165
8:142712416-142762416	ENSG00000014164	ZC3H3	23144	Brain_Frontal_Cortex_BA9	493	139	137	2.01034e-17	3.63061e-19	0.858656	0.0153811	0.125963
8:142712416-142762416	ENSG00000147813	NAPRT	93100	Pituitary	493	139	137	2.00051e-17	4.66206e-19	0.854457	0.0197868	0.125756
8:142712416-142762416	ENSG00000160882	CYP11B1	1584	Minor_Salivary_Gland	493	139	137	2.00945e-17	3.92544e-19	0.858274	0.0166412	0.125084
8:142712416-142762416	ENSG00000272172	NA	NA	Brain_Putamen_basal_ganglia	493	139	137	1.99059e-17	5.93297e-19	0.850221	0.0252163	0.124563
8:142712416-142762416	ENSG00000185730	ZNF696	79943	Pituitary	493	139	137	2.0261e-17	2.41178e-19	0.865388	0.0101767	0.124435
8:142712416-142762416	ENSG00000167656	LY6D	8581	Brain_Caudate_basal_ganglia	493	139	137	1.99887e-17	5.2059e-19	0.853755	0.0221113	0.124134
8:142712416-142762416	ENSG00000204839	MROH6	642475	Prostate	493	139	137	1.91275e-17	1.38256e-18	0.816973	0.0589277	0.124099
8:142712416-142762416	ENSG00000247317	LY6E-DT	NA	Artery_Aorta	493	139	137	2.01255e-17	3.88454e-19	0.859598	0.0164677	0.123935
8:142712416-142762416	ENSG00000253741	LNCOC1	100288181	Adrenal_Gland	493	139	137	6.99644e-22	2.05185e-17	2.98832e-05	0.876263	0.123707
8:142712416-142762416	ENSG00000253716	MINCR	100507316	Artery_Coronary	493	139	137	2.02703e-17	2.51683e-19	0.865786	0.0106263	0.123588
8:142712416-142762416	ENSG00000160886	LY6K	54742	Brain_Amygdala	493	138	136	3.53999e-18	1.6998e-17	0.1512	0.725893	0.122907
8:142712416-142762416	ENSG00000181135	ZNF707	101928160	Brain_Anterior_cingulate_cortex_BA24	493	139	137	2.02492e-17	2.93059e-19	0.864884	0.0123944	0.122721
8:142712416-142762416	ENSG00000250115	AK3P2	NA	Brain_Cerebellar_Hemisphere	493	139	137	2.02709e-17	2.80374e-19	0.865811	0.011853	0.122336
8:142712416-142762416	ENSG00000184428	TOP1MT	116447	Esophagus_Gastroesophageal_Junction	493	139	137	2.02812e-17	2.7677e-19	0.866249	0.0116993	0.122052
8:142712416-142762416	ENSG00000167656	LY6D	8581	Minor_Salivary_Gland	493	139	137	2.02626e-17	2.95576e-19	0.865453	0.0125026	0.122044
8:142712416-142762416	ENSG00000177335	LINC02904	286122	Thyroid	493	139	137	1.9916e-17	6.53049e-19	0.850649	0.0277714	0.121579
8:142712416-142762416	ENSG00000250571	GLI4	2738	Adipose_Visceral_Omentum	493	139	137	2.03136e-17	2.56467e-19	0.867633	0.0108327	0.121534
8:142712416-142762416	ENSG00000253196	NA	124902033	Brain_Hypothalamus	493	139	137	2.02974e-17	2.73411e-19	0.866941	0.0115564	0.121502
8:142712416-142762416	ENSG00000283992	SLURP2	432355	Stomach	493	139	137	1.96772e-17	9.00886e-19	0.840453	0.0383574	0.12119
8:142712416-142762416	ENSG00000253716	MINCR	100507316	Ovary	493	139	137	2.02934e-17	2.89025e-19	0.86677	0.0122238	0.121006
8:142712416-142762416	ENSG00000277494	GPIHBP1	338328	Minor_Salivary_Gland	493	139	137	2.03011e-17	2.88861e-19	0.867099	0.0122171	0.120684
8:142712416-142762416	ENSG00000181638	ZFP41	286128	Brain_Cortex	493	139	137	2.03279e-17	2.77545e-19	0.868243	0.0117345	0.120023
8:142712416-142762416	ENSG00000283992	SLURP2	432355	Brain_Frontal_Cortex_BA9	493	139	137	2.03212e-17	2.93553e-19	0.867957	0.0124186	0.119625
8:142712416-142762416	ENSG00000183309	ZNF623	9831	Lung	493	139	137	2.00161e-17	6.04384e-19	0.854928	0.025695	0.119377
8:142712416-142762416	ENSG00000255050	NA	NA	Minor_Salivary_Gland	493	139	137	2.0383e-17	2.38215e-19	0.870599	0.0100553	0.119346
8:142712416-142762416	ENSG00000232722	MROH4P	NA	Testis	493	139	137	2.02915e-17	3.41308e-19	0.86669	0.0144591	0.118851
8:142712416-142762416	ENSG00000171045	TSNARE1	203062	Brain_Cortex	493	139	137	2.03756e-17	2.59128e-19	0.870282	0.0109491	0.118769
8:142712416-142762416	ENSG00000167653	PSCA	8000	Stomach	493	139	137	1.35503e-35	2.06385e-17	5.7876e-19	0.881394	0.118606
8:142712416-142762416	ENSG00000254389	RHPN1-AS1	78998	Uterus	493	136	134	2.02922e-17	3.46994e-19	0.866719	0.0147022	0.118579
8:142712416-142762416	ENSG00000104524	PYCR3	65263	Prostate	493	139	137	2.02663e-17	3.74012e-19	0.865612	0.0158563	0.118532
8:142712416-142762416	ENSG00000014164	ZC3H3	23144	Cells_EBV-transformed_lymphocytes	493	139	137	2.0376e-17	2.66947e-19	0.870299	0.0112834	0.118418
8:142712416-142762416	ENSG00000254389	RHPN1-AS1	78998	Heart_Left_Ventricle	493	139	137	2.03918e-17	2.52837e-19	0.870972	0.0106808	0.118347
8:142712416-142762416	ENSG00000253716	MINCR	100507316	Brain_Anterior_cingulate_cortex_BA24	493	139	137	2.03362e-17	3.09213e-19	0.868597	0.0130888	0.118314
8:142712416-142762416	ENSG00000126233	SLURP1	57152	Lung	493	139	137	2.02067e-17	4.41064e-19	0.863068	0.0187205	0.118211
8:142712416-142762416	ENSG00000204839	MROH6	642475	Muscle_Skeletal	493	139	137	2.04436e-17	2.08124e-19	0.873187	0.00877135	0.118042
8:142712416-142762416	ENSG00000158106	RHPN1	114822	Pituitary	493	139	137	2.04186e-17	2.37221e-19	0.87212	0.0100143	0.117866
8:142712416-142762416	ENSG00000181097	LINC02878	NA	Skin_Not_Sun_Exposed_Suprapubic	493	139	137	2.0436e-17	2.23766e-19	0.872861	0.00943978	0.117699
8:142712416-142762416	ENSG00000181097	LINC02878	NA	Artery_Coronary	493	139	137	2.03763e-17	2.83476e-19	0.870312	0.0119901	0.117698
8:142712416-142762416	ENSG00000179886	TIGD5	84948	Brain_Amygdala	493	138	136	2.00877e-17	5.785e-19	0.857984	0.0245914	0.117425
8:142712416-142762416	ENSG00000104524	PYCR3	65263	Uterus	493	136	134	2.04325e-17	2.52714e-19	0.872712	0.0106773	0.116611
8:142712416-142762416	ENSG00000250571	GLI4	2738	Brain_Caudate_basal_ganglia	493	139	137	2.04294e-17	2.60021e-19	0.87258	0.0109896	0.11643
8:142712416-142762416	ENSG00000126233	SLURP1	57152	Kidney_Cortex	493	135	133	2.00812e-17	6.14623e-19	0.857706	0.0261356	0.116158
8:142712416-142762416	ENSG00000181135	ZNF707	101928160	Brain_Substantia_nigra	493	138	136	2.04391e-17	2.68965e-19	0.872994	0.0113724	0.115634
8:142712416-142762416	ENSG00000254338	MAFA-AS1	104326051	Spleen	493	138	136	2.04576e-17	2.75851e-19	0.873785	0.0116676	0.114548
8:142712416-142762416	ENSG00000181097	LINC02878	NA	Testis	493	139	137	2.05193e-17	2.14667e-19	0.87642	0.0090543	0.114526
8:142712416-142762416	ENSG00000283992	SLURP2	432355	Kidney_Cortex	493	135	133	2.04874e-17	2.55947e-19	0.875058	0.0108179	0.114124
8:142712416-142762416	ENSG00000279605	NA	NA	Minor_Salivary_Gland	493	139	137	2.03777e-17	3.7117e-19	0.870372	0.0157395	0.113888
8:142712416-142762416	ENSG00000167653	PSCA	8000	Pituitary	493	139	137	2.02831e-17	4.68163e-19	0.866331	0.0198823	0.113787
8:142712416-142762416	ENSG00000179886	TIGD5	84948	Small_Intestine_Terminal_Ileum	493	139	137	2.02595e-17	5.04847e-19	0.865321	0.0214498	0.113229
8:142712416-142762416	ENSG00000261693	NA	NA	Brain_Cortex	493	139	137	2.0249e-17	5.23488e-19	0.864875	0.0222463	0.112879
8:142712416-142762416	ENSG00000272172	NA	NA	Esophagus_Gastroesophageal_Junction	493	139	137	2.03056e-17	4.70606e-19	0.867291	0.0199878	0.112721
8:142712416-142762416	ENSG00000255050	NA	NA	Lung	493	139	137	2.05348e-17	2.4188e-19	0.87708	0.0102185	0.112701
8:142712416-142762416	ENSG00000181097	LINC02878	NA	Heart_Left_Ventricle	493	139	137	2.05713e-17	2.1077e-19	0.87864	0.00888992	0.11247
8:142712416-142762416	ENSG00000167653	PSCA	8000	Brain_Cerebellum	493	139	137	1.81738e-17	2.6112e-18	0.776237	0.111417	0.112347
8:142712416-142762416	ENSG00000261044	NA	NA	Pituitary	493	139	137	2.04606e-17	3.25452e-19	0.873913	0.0137884	0.112299
8:142712416-142762416	ENSG00000104518	GSDMD	79792	Brain_Hypothalamus	493	139	137	2.05466e-17	2.51428e-19	0.877583	0.0106272	0.11179
8:142712416-142762416	ENSG00000167656	LY6D	8581	Muscle_Skeletal	493	139	137	2.0501e-17	3.0129e-19	0.875637	0.0127571	0.111606
8:142712416-142762416	ENSG00000160882	CYP11B1	1584	Brain_Nucleus_accumbens_basal_ganglia	493	139	137	2.05307e-17	2.71712e-19	0.876905	0.0114937	0.111602
8:142712416-142762416	ENSG00000014164	ZC3H3	23144	Artery_Coronary	493	139	137	2.05573e-17	2.46694e-19	0.878042	0.0104252	0.111533
8:142712416-142762416	ENSG00000247317	LY6E-DT	NA	Prostate	493	139	137	2.04694e-17	3.34661e-19	0.874286	0.0141825	0.111532
8:142712416-142762416	ENSG00000181790	ADGRB1	575	Pancreas	493	139	137	2.05319e-17	2.72552e-19	0.876957	0.0115297	0.111514
8:142712416-142762416	ENSG00000104522	GFUS	7264	Esophagus_Gastroesophageal_Junction	493	139	137	2.05336e-17	2.72785e-19	0.877031	0.0115397	0.11143
8:142712416-142762416	ENSG00000177335	LINC02904	286122	Brain_Hippocampus	493	139	137	2.05427e-17	2.66985e-19	0.877419	0.0112922	0.111289
8:142712416-142762416	ENSG00000181638	ZFP41	286128	Skin_Not_Sun_Exposed_Suprapubic	493	139	137	2.05223e-17	2.87387e-19	0.876548	0.0121636	0.111288
8:142712416-142762416	ENSG00000254389	RHPN1-AS1	78998	Testis	493	139	137	2.03246e-17	4.85097e-19	0.868104	0.0206082	0.111288
8:142712416-142762416	ENSG00000184428	TOP1MT	116447	Vagina	493	139	137	2.05287e-17	2.81546e-19	0.87682	0.0119141	0.111266
8:142712416-142762416	ENSG00000171045	TSNARE1	203062	Cells_Cultured_fibroblasts	493	139	137	2.05307e-17	2.806e-19	0.876907	0.0118738	0.111219
8:142712416-142762416	ENSG00000277332	NA	101928087	Brain_Frontal_Cortex_BA9	493	139	137	2.02593e-17	5.5451e-19	0.865314	0.0235731	0.111113
8:142712416-142762416	ENSG00000160932	LY6E	4061	Pancreas	493	139	137	2.05859e-17	2.29286e-19	0.879266	0.00968221	0.111052
8:142712416-142762416	ENSG00000255181	CCDC166	100130274	Cells_EBV-transformed_lymphocytes	493	139	137	2.0459e-17	3.5677e-19	0.873842	0.0151273	0.11103
8:142712416-142762416	ENSG00000167653	PSCA	8000	Brain_Frontal_Cortex_BA9	493	139	137	2.5161e-21	2.08166e-17	0.000107468	0.889006	0.110886
8:142712416-142762416	ENSG00000177335	LINC02904	286122	Nerve_Tibial	493	139	137	2.05738e-17	2.46663e-19	0.878745	0.0104246	0.11083
8:142712416-142762416	ENSG00000234616	JRK	8629	Cells_EBV-transformed_lymphocytes	493	139	137	2.04363e-17	3.86217e-19	0.872874	0.0163853	0.11074
8:142712416-142762416	ENSG00000126233	SLURP1	57152	Artery_Tibial	493	139	137	2.03622e-17	4.7602e-19	0.869709	0.0202217	0.11007
8:142712416-142762416	ENSG00000184428	TOP1MT	116447	Brain_Frontal_Cortex_BA9	493	139	137	2.05818e-17	2.64244e-19	0.87909	0.0111767	0.109733
8:142712416-142762416	ENSG00000176956	LY6H	4062	Adipose_Visceral_Omentum	493	139	137	2.06117e-17	2.38025e-19	0.880365	0.0100569	0.109578
8:142712416-142762416	ENSG00000182759	MAFA	389692	Artery_Aorta	493	139	137	2.06082e-17	2.50342e-19	0.880217	0.0105834	0.109199
8:142712416-142762416	ENSG00000254859	NA	NA	Cells_EBV-transformed_lymphocytes	493	139	137	2.0606e-17	2.53075e-19	0.880121	0.0107001	0.109179
8:142712416-142762416	ENSG00000253716	MINCR	100507316	Liver	493	139	137	2.06085e-17	2.52398e-19	0.880229	0.0106713	0.1091
8:142712416-142762416	ENSG00000177335	LINC02904	286122	Colon_Transverse	493	139	137	2.04782e-17	3.83208e-19	0.874664	0.0162585	0.109077
8:142712416-142762416	ENSG00000181790	ADGRB1	575	Spleen	493	138	136	2.05247e-17	3.45425e-19	0.876651	0.0146451	0.108704
8:142712416-142762416	ENSG00000181790	ADGRB1	575	Adrenal_Gland	493	139	137	2.05873e-17	2.85309e-19	0.879324	0.0120775	0.108598
8:142712416-142762416	ENSG00000204839	MROH6	642475	Brain_Amygdala	493	138	136	2.06147e-17	2.652e-19	0.880493	0.0112189	0.108288
8:142712416-142762416	ENSG00000253196	NA	124902033	Esophagus_Mucosa	493	139	137	2.06456e-17	2.35177e-19	0.881814	0.00993662	0.10825
8:142712416-142762416	ENSG00000176956	LY6H	4062	Esophagus_Muscularis	493	139	137	2.06246e-17	2.69896e-19	0.880917	0.0114201	0.107663
8:142712416-142762416	ENSG00000234616	JRK	8629	Brain_Putamen_basal_ganglia	493	139	137	2.06304e-17	2.6504e-19	0.881164	0.0112128	0.107623
8:142712416-142762416	ENSG00000176956	LY6H	4062	Skin_Not_Sun_Exposed_Suprapubic	493	139	137	2.06657e-17	2.298e-19	0.882674	0.00970758	0.107619
8:142712416-142762416	ENSG00000283992	SLURP2	432355	Pancreas	493	139	137	2.06215e-17	2.76963e-19	0.880783	0.0117222	0.107495
8:142712416-142762416	ENSG00000014164	ZC3H3	23144	Brain_Cortex	493	139	137	2.04945e-17	4.06161e-19	0.875362	0.0172405	0.107398
8:142712416-142762416	ENSG00000182759	MAFA	389692	Pituitary	493	139	137	2.06459e-17	2.55652e-19	0.881826	0.010812	0.107362
8:142712416-142762416	ENSG00000277332	NA	101928087	Pituitary	493	139	137	2.05307e-17	3.74017e-19	0.876906	0.0158678	0.107227
8:142712416-142762416	ENSG00000253741	LNCOC1	100288181	Cells_EBV-transformed_lymphocytes	493	139	137	2.01576e-17	7.51935e-19	0.860971	0.0320096	0.107019
8:142712416-142762416	ENSG00000179886	TIGD5	84948	Pituitary	493	139	137	2.05073e-17	4.02903e-19	0.875907	0.0171018	0.106991
8:142712416-142762416	ENSG00000253196	NA	124902033	Brain_Frontal_Cortex_BA9	493	139	137	2.06588e-17	2.58322e-19	0.882377	0.0109267	0.106696
8:142712416-142762416	ENSG00000283992	SLURP2	432355	Liver	493	139	137	2.0665e-17	2.53623e-19	0.88264	0.0107261	0.106634
8:142712416-142762416	ENSG00000147813	NAPRT	93100	Brain_Putamen_basal_ganglia	493	139	137	2.04549e-17	4.66377e-19	0.87367	0.0198133	0.106517
8:142712416-142762416	ENSG00000277332	NA	101928087	Brain_Hippocampus	493	139	137	2.04012e-17	5.23374e-19	0.871373	0.0222479	0.106379
8:142712416-142762416	ENSG00000014164	ZC3H3	23144	Stomach	493	139	137	2.06827e-17	2.46491e-19	0.883396	0.0104219	0.106182
8:142712416-142762416	ENSG00000247317	LY6E-DT	NA	Thyroid	493	139	137	2.04231e-17	5.07945e-19	0.872311	0.0215892	0.106099
8:142712416-142762416	ENSG00000126233	SLURP1	57152	Vagina	493	139	137	2.05546e-17	3.76945e-19	0.877925	0.015994	0.106081
8:142712416-142762416	ENSG00000247317	LY6E-DT	NA	Testis	493	139	137	2.05546e-17	3.80394e-19	0.877927	0.0161414	0.105931
8:142712416-142762416	ENSG00000014164	ZC3H3	23144	Spleen	493	138	136	2.06824e-17	2.53562e-19	0.883386	0.0107242	0.10589
8:142712416-142762416	ENSG00000176956	LY6H	4062	Heart_Atrial_Appendage	493	139	137	2.0731e-17	2.16934e-19	0.885461	0.00916031	0.105379
8:142712416-142762416	ENSG00000130193	THEM6	51337	Brain_Cortex	493	139	137	2.31919e-31	2.09539e-17	9.90573e-15	0.894878	0.105122
8:142712416-142762416	ENSG00000198576	ARC	23237	Spleen	493	138	136	2.07236e-17	2.33883e-19	0.885145	0.00988464	0.10497
8:142712416-142762416	ENSG00000104524	PYCR3	65263	Artery_Coronary	493	139	137	2.06884e-17	2.72316e-19	0.883642	0.0115263	0.104832
8:142712416-142762416	ENSG00000255050	NA	NA	Brain_Cortex	493	139	137	2.06739e-17	2.93715e-19	0.883021	0.0124406	0.104538
8:142712416-142762416	ENSG00000185730	ZNF696	79943	Whole_Blood	493	139	137	2.07174e-17	2.54794e-19	0.88488	0.0107784	0.104341
8:142712416-142762416	ENSG00000177335	LINC02904	286122	Spleen	493	138	136	2.06918e-17	2.86905e-19	0.883789	0.0121502	0.104061
8:142712416-142762416	ENSG00000253741	LNCOC1	100288181	Liver	493	139	137	5.21779e-19	2.04604e-17	0.0222862	0.8738	0.103914
8:142712416-142762416	ENSG00000254859	NA	NA	Nerve_Tibial	493	139	137	2.07753e-17	2.11215e-19	0.887353	0.00891769	0.103729
8:142712416-142762416	ENSG00000279605	NA	NA	Esophagus_Mucosa	493	139	137	1.9886e-17	1.10343e-18	0.849372	0.0470261	0.103602
8:142712416-142762416	ENSG00000253196	NA	124902033	Brain_Hippocampus	493	139	137	2.06641e-17	3.28485e-19	0.882604	0.0139267	0.103469
8:142712416-142762416	ENSG00000126233	SLURP1	57152	Brain_Cortex	493	139	137	2.07406e-17	2.53326e-19	0.88587	0.0107166	0.103414
8:142712416-142762416	ENSG00000181790	ADGRB1	575	Brain_Spinal_cord_cervical_c-1	493	139	137	2.07469e-17	2.47283e-19	0.886141	0.0104585	0.1034
8:142712416-142762416	ENSG00000181638	ZFP41	286128	Brain_Cerebellum	493	139	137	2.05613e-17	4.3428e-19	0.878213	0.0184456	0.103342
8:142712416-142762416	ENSG00000160932	LY6E	4061	Brain_Caudate_basal_ganglia	493	139	137	2.07278e-17	2.71429e-19	0.885326	0.0114901	0.103184
8:142712416-142762416	ENSG00000181790	ADGRB1	575	Heart_Atrial_Appendage	493	139	137	2.07799e-17	2.22575e-19	0.88755	0.00940355	0.103046
8:142712416-142762416	ENSG00000160882	CYP11B1	1584	Brain_Spinal_cord_cervical_c-1	493	139	137	2.07287e-17	2.78689e-19	0.885363	0.0118005	0.102836
8:142712416-142762416	ENSG00000176956	LY6H	4062	Brain_Putamen_basal_ganglia	493	139	137	2.07133e-17	2.97214e-19	0.884707	0.0125919	0.102701
8:142712416-142762416	ENSG00000181790	ADGRB1	575	Brain_Amygdala	493	138	136	2.07385e-17	2.74881e-19	0.885783	0.0116381	0.102579
8:142712416-142762416	ENSG00000255050	NA	NA	Brain_Hypothalamus	493	139	137	2.06636e-17	3.49997e-19	0.882583	0.0148465	0.102571
8:142712416-142762416	ENSG00000277494	GPIHBP1	338328	Kidney_Cortex	493	135	133	2.07112e-17	3.04272e-19	0.884616	0.0128935	0.10249
8:142712416-142762416	ENSG00000177335	LINC02904	286122	Brain_Nucleus_accumbens_basal_ganglia	493	139	137	2.0767e-17	2.57064e-19	0.886998	0.0108776	0.102124
8:142712416-142762416	ENSG00000147813	NAPRT	93100	Lung	493	139	137	2.08176e-17	2.1561e-19	0.889159	0.00910738	0.101733
8:142712416-142762416	ENSG00000253196	NA	124902033	Skin_Not_Sun_Exposed_Suprapubic	493	139	137	2.07861e-17	2.51368e-19	0.887813	0.0106349	0.101552
8:142712416-142762416	ENSG00000254812	NA	NA	Breast_Mammary_Tissue	493	139	137	2.08237e-17	2.14403e-19	0.889422	0.00905604	0.101521
8:142712416-142762416	ENSG00000279605	NA	NA	Thyroid	493	139	137	2.08157e-17	2.2348e-19	0.889079	0.00944381	0.101477
8:142712416-142762416	ENSG00000167653	PSCA	8000	Brain_Anterior_cingulate_cortex_BA24	493	139	137	2.03552e-17	6.85374e-19	0.869411	0.0291722	0.101417
8:142712416-142762416	ENSG00000254389	RHPN1-AS1	78998	Kidney_Cortex	493	135	133	2.07746e-17	2.67559e-19	0.887323	0.0113266	0.101351
8:142712416-142762416	ENSG00000272172	NA	NA	Brain_Spinal_cord_cervical_c-1	493	139	137	2.07817e-17	2.61176e-19	0.887625	0.011054	0.101321
8:142712416-142762416	ENSG00000234616	JRK	8629	Brain_Amygdala	493	138	136	2.07721e-17	2.72366e-19	0.887215	0.011532	0.101253
8:142712416-142762416	ENSG00000247317	LY6E-DT	NA	Cells_EBV-transformed_lymphocytes	493	139	137	2.06737e-17	3.76038e-19	0.883015	0.0159603	0.101025
8:142712416-142762416	ENSG00000247317	LY6E-DT	NA	Brain_Caudate_basal_ganglia	493	139	137	2.0699e-17	3.52064e-19	0.884094	0.0149364	0.10097
8:142712416-142762416	ENSG00000147813	NAPRT	93100	Brain_Cortex	493	139	137	2.07604e-17	2.92939e-19	0.886718	0.0124111	0.100871
8:142712416-142762416	ENSG00000279605	NA	NA	Brain_Nucleus_accumbens_basal_ganglia	493	139	137	2.07377e-17	3.2346e-19	0.88575	0.0137151	0.100535
8:142712416-142762416	ENSG00000104529	EEF1D	1936	Vagina	493	139	137	2.07018e-17	3.71037e-19	0.884213	0.0157477	0.100039
8:142712416-142762416	ENSG00000261710	NA	NA	Brain_Cortex	493	139	137	2.07587e-17	3.14097e-19	0.886646	0.0133157	0.100038
8:142712416-142762416	ENSG00000261044	NA	NA	Brain_Frontal_Cortex_BA9	493	139	137	2.063e-17	4.46228e-19	0.881146	0.0189593	0.0998949
8:142712416-142762416	ENSG00000179886	TIGD5	84948	Brain_Spinal_cord_cervical_c-1	493	139	137	2.08114e-17	2.67571e-19	0.888895	0.0113287	0.0997765
8:142712416-142762416	ENSG00000183309	ZNF623	9831	Brain_Substantia_nigra	493	138	136	2.07979e-17	2.85508e-19	0.88832	0.012095	0.0995855
8:142712416-142762416	ENSG00000147813	NAPRT	93100	Kidney_Cortex	493	135	133	2.07257e-17	3.58399e-19	0.885234	0.0152084	0.0995578
8:142712416-142762416	ENSG00000104524	PYCR3	65263	Brain_Nucleus_accumbens_basal_ganglia	493	139	137	2.07926e-17	2.92105e-19	0.888093	0.0123768	0.0995303
8:142712416-142762416	ENSG00000279605	NA	NA	Small_Intestine_Terminal_Ileum	493	139	137	2.07554e-17	3.30412e-19	0.886503	0.0140131	0.0994836
8:142712416-142762416	ENSG00000181638	ZFP41	286128	Esophagus_Mucosa	493	139	137	2.05138e-17	5.76225e-19	0.876185	0.0245124	0.0993021
8:142712416-142762416	ENSG00000250571	GLI4	2738	Small_Intestine_Terminal_Ileum	493	139	137	2.06842e-17	4.13046e-19	0.88346	0.017543	0.0989967
8:142712416-142762416	ENSG00000253931	LINC02990	NA	Minor_Salivary_Gland	493	139	137	2.04682e-17	6.30724e-19	0.874236	0.0268405	0.0989235
8:142712416-142762416	ENSG00000185730	ZNF696	79943	Brain_Substantia_nigra	493	138	136	2.08167e-17	2.89455e-19	0.88912	0.0122646	0.0986156
8:142712416-142762416	ENSG00000147813	NAPRT	93100	Skin_Sun_Exposed_Lower_leg	493	139	137	2.08782e-17	2.30608e-19	0.891747	0.0097512	0.0985015
8:142712416-142762416	ENSG00000254812	NA	NA	Esophagus_Muscularis	493	139	137	2.08824e-17	2.2874e-19	0.89193	0.00967155	0.0983987
8:142712416-142762416	ENSG00000234616	JRK	8629	Uterus	493	136	134	2.05145e-17	6.00239e-19	0.876213	0.0255391	0.0982476
8:142712416-142762416	ENSG00000158106	RHPN1	114822	Brain_Frontal_Cortex_BA9	493	139	137	2.08353e-17	2.87644e-19	0.889917	0.0121879	0.0978955
8:142712416-142762416	ENSG00000277332	NA	101928087	Brain_Cortex	493	139	137	2.08179e-17	3.0656e-19	0.889173	0.0129959	0.0978315
8:142712416-142762416	ENSG00000177335	LINC02904	286122	Brain_Anterior_cingulate_cortex_BA24	493	139	137	2.08006e-17	3.34572e-19	0.888434	0.0141929	0.0973727
8:142712416-142762416	ENSG00000147813	NAPRT	93100	Brain_Nucleus_accumbens_basal_ganglia	493	139	137	2.07815e-17	3.54184e-19	0.887619	0.0150305	0.0973509
8:142712416-142762416	ENSG00000277494	GPIHBP1	338328	Small_Intestine_Terminal_Ileum	493	139	137	2.08959e-17	2.41082e-19	0.892505	0.0101998	0.0972948
8:142712416-142762416	ENSG00000254859	NA	NA	Artery_Coronary	493	139	137	2.09031e-17	2.36514e-19	0.892813	0.0100048	0.0971821
8:142712416-142762416	ENSG00000160932	LY6E	4061	Cells_EBV-transformed_lymphocytes	493	139	137	2.07279e-17	4.14524e-19	0.885329	0.017608	0.0970632
8:142712416-142762416	ENSG00000181097	LINC02878	NA	Artery_Aorta	493	139	137	2.09245e-17	2.19609e-19	0.893727	0.00928296	0.0969901
8:142712416-142762416	ENSG00000177335	LINC02904	286122	Brain_Putamen_basal_ganglia	493	139	137	2.08528e-17	2.91729e-19	0.890663	0.0123633	0.0969734
8:142712416-142762416	ENSG00000182759	MAFA	389692	Kidney_Cortex	493	135	133	2.08889e-17	2.57292e-19	0.892204	0.0108926	0.0969039
8:142712416-142762416	ENSG00000254389	RHPN1-AS1	78998	Esophagus_Muscularis	493	139	137	2.09324e-17	2.15582e-19	0.894064	0.00911111	0.0968248
8:142712416-142762416	ENSG00000253716	MINCR	100507316	Skin_Sun_Exposed_Lower_leg	493	139	137	2.08572e-17	2.9179e-19	0.890853	0.0123662	0.0967811
8:142712416-142762416	ENSG00000198576	ARC	23237	Brain_Hippocampus	493	139	137	2.08243e-17	3.34718e-19	0.889446	0.0142001	0.0963541
8:142712416-142762416	ENSG00000197353	LYPD2	137797	Minor_Salivary_Gland	493	139	137	2.07514e-17	4.09807e-19	0.886332	0.0174074	0.096261
8:142712416-142762416	ENSG00000261044	NA	NA	Brain_Hippocampus	493	139	137	2.08694e-17	2.92829e-19	0.891373	0.0124111	0.0962162
8:142712416-142762416	ENSG00000198576	ARC	23237	Kidney_Cortex	493	135	133	2.07875e-17	3.75374e-19	0.887876	0.0159368	0.0961867
8:142712416-142762416	ENSG00000104524	PYCR3	65263	Brain_Cerebellar_Hemisphere	493	139	137	2.07305e-17	4.33109e-19	0.88544	0.0184028	0.0961577
8:142712416-142762416	ENSG00000279605	NA	NA	Artery_Tibial	493	139	137	2.09268e-17	2.41316e-19	0.893825	0.0102111	0.0959641
8:142712416-142762416	ENSG00000181790	ADGRB1	575	Stomach	493	139	137	2.08521e-17	3.18376e-19	0.890634	0.0135026	0.0958639
8:142712416-142762416	ENSG00000198576	ARC	23237	Whole_Blood	493	139	137	2.0244e-17	9.29266e-19	0.864662	0.039595	0.0957427
8:142712416-142762416	ENSG00000171045	TSNARE1	203062	Thyroid	493	139	137	2.08946e-17	2.87883e-19	0.892449	0.0122007	0.09535
8:142712416-142762416	ENSG00000104518	GSDMD	79792	Pancreas	493	139	137	2.09031e-17	2.8521e-19	0.892811	0.0120868	0.0951022
8:142712416-142762416	ENSG00000253716	MINCR	100507316	Spleen	493	138	136	2.09499e-17	2.39302e-19	0.894811	0.010126	0.0950633
8:142712416-142762416	ENSG00000261693	NA	NA	Brain_Frontal_Cortex_BA9	493	139	137	2.09358e-17	2.55528e-19	0.894208	0.0108191	0.094973
8:142712416-142762416	ENSG00000277494	GPIHBP1	338328	Brain_Nucleus_accumbens_basal_ganglia	493	139	137	2.08211e-17	3.70659e-19	0.88931	0.0157366	0.0949537
8:142712416-142762416	ENSG00000181638	ZFP41	286128	Ovary	493	139	137	2.09548e-17	2.38017e-19	0.895021	0.0100713	0.0949078
8:142712416-142762416	ENSG00000250571	GLI4	2738	Adipose_Subcutaneous	493	139	137	2.09837e-17	2.13085e-19	0.896256	0.00900654	0.0947377
8:142712416-142762416	ENSG00000160882	CYP11B1	1584	Liver	493	139	137	2.09545e-17	2.45943e-19	0.895009	0.0104101	0.094581
8:142712416-142762416	ENSG00000184428	TOP1MT	116447	Testis	493	139	137	2.09603e-17	2.4078e-19	0.895254	0.0101896	0.0945561
8:142712416-142762416	ENSG00000255050	NA	NA	Brain_Frontal_Cortex_BA9	493	139	137	2.09575e-17	2.45557e-19	0.895134	0.0103937	0.0944726
8:142712416-142762416	ENSG00000171045	TSNARE1	203062	Brain_Putamen_basal_ganglia	493	139	137	2.09457e-17	2.59918e-19	0.894633	0.0110072	0.09436
8:142712416-142762416	ENSG00000167656	LY6D	8581	Brain_Substantia_nigra	493	138	136	2.09561e-17	2.57162e-19	0.895075	0.0108898	0.0940356
8:142712416-142762416	ENSG00000126233	SLURP1	57152	Ovary	493	139	137	2.09844e-17	2.30958e-19	0.896286	0.00977071	0.0939436
8:142712416-142762416	ENSG00000253971	CDC42P3	NA	Brain_Nucleus_accumbens_basal_ganglia	493	139	137	2.09889e-17	2.28987e-19	0.896477	0.00968665	0.0938363
8:142712416-142762416	ENSG00000160886	LY6K	54742	Brain_Spinal_cord_cervical_c-1	493	139	137	2.00401e-17	1.1828e-18	0.85595	0.0504262	0.0936239
8:142712416-142762416	ENSG00000160932	LY6E	4061	Thyroid	493	139	137	2.0934e-17	2.90627e-19	0.894132	0.0123197	0.093548
8:142712416-142762416	ENSG00000176956	LY6H	4062	Brain_Hippocampus	493	139	137	2.09731e-17	2.57105e-19	0.895804	0.0108881	0.0933083
8:142712416-142762416	ENSG00000234616	JRK	8629	Brain_Cerebellar_Hemisphere	493	139	137	2.07199e-17	5.14333e-19	0.884987	0.021875	0.0931376
8:142712416-142762416	ENSG00000104522	GFUS	7264	Testis	493	139	137	2.08076e-17	4.27354e-19	0.888732	0.01816	0.0931084
8:142712416-142762416	ENSG00000158106	RHPN1	114822	Uterus	493	136	134	2.09712e-17	2.65638e-19	0.895722	0.0112529	0.0930253
8:142712416-142762416	ENSG00000184428	TOP1MT	116447	Breast_Mammary_Tissue	493	139	137	2.10245e-17	2.14271e-19	0.897999	0.00905898	0.0929421
8:142712416-142762416	ENSG00000253715	NA	NA	Skin_Not_Sun_Exposed_Suprapubic	493	139	137	2.09712e-17	2.71139e-19	0.895723	0.0114881	0.0927892
8:142712416-142762416	ENSG00000181097	LINC02878	NA	Brain_Substantia_nigra	493	138	136	2.09528e-17	2.93179e-19	0.894935	0.0124296	0.0926352
8:142712416-142762416	ENSG00000181097	LINC02878	NA	Uterus	493	136	134	2.09877e-17	2.58707e-19	0.896427	0.0109573	0.0926154
8:142712416-142762416	ENSG00000253971	CDC42P3	NA	Vagina	493	139	137	2.10089e-17	2.46878e-19	0.897332	0.0104524	0.0922155
8:142712416-142762416	ENSG00000181135	ZNF707	101928160	Brain_Nucleus_accumbens_basal_ganglia	493	139	137	2.10222e-17	2.42805e-19	0.897901	0.0102788	0.0918203
8:142712416-142762416	ENSG00000160932	LY6E	4061	Brain_Cortex	493	139	137	2.09028e-17	3.62989e-19	0.8928	0.0154122	0.091788
8:142712416-142762416	ENSG00000181638	ZFP41	286128	Brain_Amygdala	493	138	136	2.09921e-17	2.73757e-19	0.896614	0.0116009	0.0917855
8:142712416-142762416	ENSG00000254812	NA	NA	Colon_Transverse	493	139	137	2.10349e-17	2.35617e-19	0.898441	0.00997207	0.091587
8:142712416-142762416	ENSG00000104524	PYCR3	65263	Vagina	493	139	137	2.09773e-17	2.97417e-19	0.895982	0.0126118	0.0914064
8:142712416-142762416	ENSG00000253716	MINCR	100507316	Adrenal_Gland	493	139	137	2.10194e-17	2.55964e-19	0.89778	0.0108414	0.0913788
8:142712416-142762416	ENSG00000272172	NA	NA	Nerve_Tibial	493	139	137	2.10289e-17	2.47567e-19	0.898185	0.0104827	0.0913327
8:142712416-142762416	ENSG00000104518	GSDMD	79792	Brain_Spinal_cord_cervical_c-1	493	139	137	2.10218e-17	2.55441e-19	0.897881	0.0108191	0.0912997
8:142712416-142762416	ENSG00000167656	LY6D	8581	Brain_Hippocampus	493	139	137	2.10056e-17	2.71832e-19	0.897188	0.0115192	0.0912925
8:142712416-142762416	ENSG00000254859	NA	NA	Uterus	493	136	134	2.09658e-17	3.12766e-19	0.89549	0.0132676	0.0912419
8:142712416-142762416	ENSG00000182759	MAFA	389692	Heart_Atrial_Appendage	493	139	137	2.10046e-17	2.74796e-19	0.897146	0.0116459	0.0912084
8:142712416-142762416	ENSG00000198576	ARC	23237	Brain_Putamen_basal_ganglia	493	139	137	2.08987e-17	3.8748e-19	0.892624	0.0164591	0.0909166
8:142712416-142762416	ENSG00000254338	MAFA-AS1	104326051	Vagina	493	139	137	2.09284e-17	3.64649e-19	0.893893	0.0154843	0.090623
8:142712416-142762416	ENSG00000147813	NAPRT	93100	Brain_Caudate_basal_ganglia	493	139	137	2.00074e-17	1.28905e-18	0.854554	0.0549673	0.0904785
8:142712416-142762416	ENSG00000171045	TSNARE1	203062	Ovary	493	139	137	2.10482e-17	2.49515e-19	0.899011	0.0105668	0.090422
8:142712416-142762416	ENSG00000104518	GSDMD	79792	Colon_Transverse	493	139	137	2.10855e-17	2.17536e-19	0.900601	0.00920118	0.0901975
8:142712416-142762416	ENSG00000184428	TOP1MT	116447	Uterus	493	136	134	2.0962e-17	3.45668e-19	0.895329	0.0146742	0.089997
8:142712416-142762416	ENSG00000181790	ADGRB1	575	Uterus	493	136	134	2.1008e-17	3.003e-19	0.897292	0.0127364	0.0899713
8:142712416-142762416	ENSG00000253716	MINCR	100507316	Brain_Spinal_cord_cervical_c-1	493	139	137	2.10524e-17	2.57154e-19	0.899191	0.0108936	0.0899154
8:142712416-142762416	ENSG00000181135	ZNF707	101928160	Adipose_Subcutaneous	493	139	137	2.11062e-17	2.04308e-19	0.901489	0.00863652	0.0898746
8:142712416-142762416	ENSG00000183309	ZNF623	9831	Brain_Cortex	493	139	137	2.10417e-17	2.71218e-19	0.898733	0.0114945	0.0897724
8:142712416-142762416	ENSG00000254859	NA	NA	Liver	493	139	137	2.10478e-17	2.65642e-19	0.898994	0.0112563	0.0897494
8:142712416-142762416	ENSG00000182759	MAFA	389692	Brain_Nucleus_accumbens_basal_ganglia	493	139	137	2.10655e-17	2.5481e-19	0.899746	0.010794	0.0894596
8:142712416-142762416	ENSG00000183309	ZNF623	9831	Brain_Spinal_cord_cervical_c-1	493	139	137	2.10613e-17	2.62962e-19	0.89957	0.0111423	0.0892878
8:142712416-142762416	ENSG00000250571	GLI4	2738	Vagina	493	139	137	2.10568e-17	2.68439e-19	0.899378	0.0113763	0.0892458
8:142712416-142762416	ENSG00000247317	LY6E-DT	NA	Brain_Cerebellum	493	139	137	2.0908e-17	4.17468e-19	0.89302	0.0177416	0.0892385
8:142712416-142762416	ENSG00000180155	LYNX1	66004	Brain_Amygdala	493	138	136	2.10724e-17	2.58885e-19	0.900044	0.0109685	0.0889871
8:142712416-142762416	ENSG00000104529	EEF1D	1936	Breast_Mammary_Tissue	493	139	137	2.11029e-17	2.35334e-19	0.901348	0.0099629	0.0886895
8:142712416-142762416	ENSG00000254859	NA	NA	Esophagus_Gastroesophageal_Junction	493	139	137	2.11105e-17	2.27968e-19	0.901669	0.00964828	0.0886823
8:142712416-142762416	ENSG00000104529	EEF1D	1936	Pituitary	493	139	137	2.11022e-17	2.42336e-19	0.901316	0.0102622	0.0884216
8:142712416-142762416	ENSG00000253716	MINCR	100507316	Brain_Hippocampus	493	139	137	2.1094e-17	2.52325e-19	0.900964	0.010689	0.0883474
8:142712416-142762416	ENSG00000181638	ZFP41	286128	Spleen	493	138	136	2.10869e-17	2.67491e-19	0.90066	0.0113371	0.0880025
8:142712416-142762416	ENSG00000158106	RHPN1	114822	Ovary	493	139	137	2.10647e-17	2.91629e-19	0.899713	0.0123681	0.0879188
8:142712416-142762416	ENSG00000204839	MROH6	642475	Cells_EBV-transformed_lymphocytes	493	139	137	2.1115e-17	2.41884e-19	0.901865	0.0102435	0.0878919
8:142712416-142762416	ENSG00000104522	GFUS	7264	Brain_Spinal_cord_cervical_c-1	493	139	137	2.11145e-17	2.45916e-19	0.901841	0.0104158	0.0877433
8:142712416-142762416	ENSG00000130193	THEM6	51337	Esophagus_Mucosa	493	139	137	1.10533e-27	2.13609e-17	4.72108e-11	0.912277	0.0877229
8:142712416-142762416	ENSG00000179886	TIGD5	84948	Stomach	493	139	137	2.11399e-17	2.24815e-19	0.902928	0.00951473	0.0875577
8:142712416-142762416	ENSG00000181135	ZNF707	101928160	Small_Intestine_Terminal_Ileum	493	139	137	2.11194e-17	2.45861e-19	0.902049	0.0104137	0.0875375
8:142712416-142762416	ENSG00000104522	GFUS	7264	Brain_Nucleus_accumbens_basal_ganglia	493	139	137	2.09926e-17	3.72912e-19	0.896633	0.0158403	0.0875269
8:142712416-142762416	ENSG00000104524	PYCR3	65263	Whole_Blood	493	139	137	2.10884e-17	2.79807e-19	0.900728	0.0118637	0.0874083
8:142712416-142762416	ENSG00000234616	JRK	8629	Minor_Salivary_Gland	493	139	137	2.1116e-17	2.52455e-19	0.901906	0.0106955	0.0873983
8:142712416-142762416	ENSG00000250571	GLI4	2738	Testis	493	139	137	2.11159e-17	2.54054e-19	0.901901	0.0107638	0.0873355
8:142712416-142762416	ENSG00000234616	JRK	8629	Liver	493	139	137	2.10976e-17	2.73049e-19	0.90112	0.0115751	0.087305
8:142712416-142762416	ENSG00000184428	TOP1MT	116447	Pituitary	493	139	137	2.11336e-17	2.37345e-19	0.902656	0.0100502	0.0872937
8:142712416-142762416	ENSG00000147813	NAPRT	93100	Prostate	493	139	137	2.10614e-17	3.13527e-19	0.899574	0.0133042	0.087122
8:142712416-142762416	ENSG00000182759	MAFA	389692	Cells_EBV-transformed_lymphocytes	493	139	137	2.09849e-17	3.90733e-19	0.896305	0.0166019	0.0870927
8:142712416-142762416	ENSG00000104529	EEF1D	1936	Ovary	493	139	137	2.11002e-17	2.80879e-19	0.90123	0.01191	0.0868604
8:142712416-142762416	ENSG00000160882	CYP11B1	1584	Brain_Hypothalamus	493	139	137	2.11145e-17	2.67176e-19	0.901839	0.0113248	0.0868357
8:142712416-142762416	ENSG00000176956	LY6H	4062	Colon_Transverse	493	139	137	2.11536e-17	2.33317e-19	0.903513	0.00987881	0.0866085
8:142712416-142762416	ENSG00000181097	LINC02878	NA	Brain_Nucleus_accumbens_basal_ganglia	493	139	137	2.11525e-17	2.34423e-19	0.903466	0.00992606	0.0866081
8:142712416-142762416	ENSG00000181097	LINC02878	NA	Brain_Frontal_Cortex_BA9	493	139	137	2.11442e-17	2.43665e-19	0.903108	0.0103208	0.0865712
8:142712416-142762416	ENSG00000181790	ADGRB1	575	Brain_Caudate_basal_ganglia	493	139	137	2.11432e-17	2.45683e-19	0.903066	0.0104071	0.0865264
8:142712416-142762416	ENSG00000277494	GPIHBP1	338328	Brain_Cortex	493	139	137	2.1126e-17	2.63318e-19	0.902331	0.0111603	0.0865088
8:142712416-142762416	ENSG00000261693	NA	NA	Brain_Hypothalamus	493	139	137	2.10305e-17	3.59901e-19	0.898254	0.0152856	0.0864606
8:142712416-142762416	ENSG00000176956	LY6H	4062	Brain_Nucleus_accumbens_basal_ganglia	493	139	137	2.11433e-17	2.52539e-19	0.90307	0.0107002	0.0862296
8:142712416-142762416	ENSG00000204839	MROH6	642475	Brain_Nucleus_accumbens_basal_ganglia	493	139	137	2.10587e-17	3.45182e-19	0.899457	0.0146575	0.0858857
8:142712416-142762416	ENSG00000184428	TOP1MT	116447	Liver	493	139	137	2.10952e-17	3.08791e-19	0.901017	0.0131032	0.08588
8:142712416-142762416	ENSG00000167656	LY6D	8581	Brain_Cerebellar_Hemisphere	493	139	137	2.1148e-17	2.58079e-19	0.903271	0.0109373	0.085792
8:142712416-142762416	ENSG00000277494	GPIHBP1	338328	Brain_Anterior_cingulate_cortex_BA24	493	139	137	2.11433e-17	2.65596e-19	0.903071	0.0112584	0.0856707
8:142712416-142762416	ENSG00000104522	GFUS	7264	Muscle_Skeletal	493	139	137	2.12195e-17	1.93586e-19	0.906328	0.00818293	0.0854892
8:142712416-142762416	ENSG00000176956	LY6H	4062	Kidney_Cortex	493	135	133	2.10751e-17	3.40946e-19	0.900157	0.0144771	0.0853662
8:142712416-142762416	ENSG00000177335	LINC02904	286122	Minor_Salivary_Gland	493	139	137	2.11691e-17	2.51233e-19	0.904171	0.0106455	0.085183
8:142712416-142762416	ENSG00000283992	SLURP2	432355	Brain_Putamen_basal_ganglia	493	139	137	2.10924e-17	3.3037e-19	0.900898	0.0140256	0.0850762
8:142712416-142762416	ENSG00000126233	SLURP1	57152	Brain_Cerebellar_Hemisphere	493	139	137	2.11433e-17	2.874e-19	0.90307	0.0121907	0.0847391
8:142712416-142762416	ENSG00000261693	NA	NA	Artery_Coronary	493	139	137	2.11436e-17	2.87474e-19	0.903082	0.0121939	0.0847239
8:142712416-142762416	ENSG00000104522	GFUS	7264	Kidney_Cortex	493	135	133	2.11118e-17	3.20285e-19	0.901724	0.0135953	0.0846805
8:142712416-142762416	ENSG00000176956	LY6H	4062	Colon_Sigmoid	493	139	137	2.11877e-17	2.45541e-19	0.90497	0.0104029	0.0846272
8:142712416-142762416	ENSG00000181135	ZNF707	101928160	Brain_Spinal_cord_cervical_c-1	493	139	137	2.11833e-17	2.52554e-19	0.904778	0.0107026	0.0845193
8:142712416-142762416	ENSG00000247317	LY6E-DT	NA	Colon_Sigmoid	493	139	137	2.11623e-17	2.75451e-19	0.903883	0.0116806	0.0844361
8:142712416-142762416	ENSG00000181638	ZFP41	286128	Cells_EBV-transformed_lymphocytes	493	139	137	2.11263e-17	3.15737e-19	0.902345	0.0134015	0.0842532
8:142712416-142762416	ENSG00000183309	ZNF623	9831	Ovary	493	139	137	2.09962e-17	4.49954e-19	0.896787	0.0191343	0.0840791
8:142712416-142762416	ENSG00000184428	TOP1MT	116447	Ovary	493	139	137	2.11378e-17	3.12465e-19	0.902836	0.0132621	0.0839015
8:142712416-142762416	ENSG00000184428	TOP1MT	116447	Minor_Salivary_Gland	493	139	137	2.11576e-17	2.94206e-19	0.903684	0.0124823	0.0838337
8:142712416-142762416	ENSG00000279605	NA	NA	Artery_Coronary	493	139	137	2.11904e-17	2.62444e-19	0.905085	0.0111257	0.0837895
8:142712416-142762416	ENSG00000184428	TOP1MT	116447	Brain_Amygdala	493	138	136	2.12115e-17	2.42439e-19	0.905984	0.0102713	0.0837451
8:142712416-142762416	ENSG00000104522	GFUS	7264	Heart_Left_Ventricle	493	139	137	2.11888e-17	2.67008e-19	0.905013	0.0113208	0.0836663
8:142712416-142762416	ENSG00000104524	PYCR3	65263	Cells_EBV-transformed_lymphocytes	493	139	137	2.11646e-17	2.92555e-19	0.903981	0.012412	0.083607
8:142712416-142762416	ENSG00000179886	TIGD5	84948	Brain_Cerebellar_Hemisphere	493	139	137	2.12199e-17	2.38259e-19	0.906345	0.0100929	0.0835621
8:142712416-142762416	ENSG00000184428	TOP1MT	116447	Adrenal_Gland	493	139	137	2.1177e-17	2.85876e-19	0.904513	0.012127	0.0833603
8:142712416-142762416	ENSG00000234616	JRK	8629	Thyroid	493	139	137	2.11187e-17	3.44751e-19	0.902022	0.0146416	0.0833363
8:142712416-142762416	ENSG00000181790	ADGRB1	575	Brain_Cerebellar_Hemisphere	493	139	137	2.12017e-17	2.62773e-19	0.905567	0.0111403	0.083293
8:142712416-142762416	ENSG00000261693	NA	NA	Spleen	493	138	136	2.12018e-17	2.62948e-19	0.905569	0.0111477	0.0832831
8:142712416-142762416	ENSG00000104529	EEF1D	1936	Kidney_Cortex	493	135	133	2.1203e-17	2.63517e-19	0.90562	0.0111721	0.0832084
8:142712416-142762416	ENSG00000181638	ZFP41	286128	Uterus	493	136	134	2.11813e-17	2.8578e-19	0.904696	0.012123	0.0831809
8:142712416-142762416	ENSG00000272172	NA	NA	Prostate	493	139	137	2.03081e-17	1.15902e-18	0.867398	0.049421	0.0831809
8:142712416-142762416	ENSG00000181638	ZFP41	286128	Whole_Blood	493	139	137	2.11876e-17	2.80875e-19	0.904963	0.0119136	0.0831234
8:142712416-142762416	ENSG00000181097	LINC02878	NA	Colon_Sigmoid	493	139	137	2.1241e-17	2.28993e-19	0.907244	0.00969768	0.0830584
8:142712416-142762416	ENSG00000181097	LINC02878	NA	Vagina	493	139	137	2.11675e-17	3.03221e-19	0.904107	0.0128681	0.0830249
8:142712416-142762416	ENSG00000198576	ARC	23237	Brain_Amygdala	493	138	136	2.12255e-17	2.4684e-19	0.906584	0.0104601	0.0829558
8:142712416-142762416	ENSG00000104529	EEF1D	1936	Artery_Coronary	493	139	137	2.10568e-17	4.18486e-19	0.899377	0.0177915	0.0828314
8:142712416-142762416	ENSG00000253196	NA	124902033	Skin_Sun_Exposed_Lower_leg	493	139	137	1.91418e-17	2.33536e-18	0.817584	0.099665	0.082751
8:142712416-142762416	ENSG00000147813	NAPRT	93100	Heart_Atrial_Appendage	493	139	137	2.12142e-17	2.66611e-19	0.906098	0.0113049	0.0825969
8:142712416-142762416	ENSG00000104529	EEF1D	1936	Brain_Nucleus_accumbens_basal_ganglia	493	139	137	2.11962e-17	2.89911e-19	0.905333	0.0123003	0.082367
8:142712416-142762416	ENSG00000182759	MAFA	389692	Small_Intestine_Terminal_Ileum	493	139	137	2.11814e-17	3.04935e-19	0.904699	0.012942	0.0823594
8:142712416-142762416	ENSG00000253716	MINCR	100507316	Brain_Substantia_nigra	493	138	136	2.12043e-17	2.82179e-19	0.905677	0.01197	0.0823532
8:142712416-142762416	ENSG00000261693	NA	NA	Esophagus_Gastroesophageal_Junction	493	139	137	2.12188e-17	2.69373e-19	0.906296	0.0114232	0.082281
8:142712416-142762416	ENSG00000204839	MROH6	642475	Brain_Cortex	493	139	137	2.12082e-17	2.85414e-19	0.905845	0.0121086	0.082046
8:142712416-142762416	ENSG00000184428	TOP1MT	116447	Brain_Putamen_basal_ganglia	493	139	137	2.12596e-17	2.36533e-19	0.908038	0.0100209	0.0819407
8:142712416-142762416	ENSG00000247317	LY6E-DT	NA	Uterus	493	136	134	2.12319e-17	2.64607e-19	0.906854	0.01122	0.0819256
8:142712416-142762416	ENSG00000158106	RHPN1	114822	Adrenal_Gland	493	139	137	2.07303e-17	7.71192e-19	0.885433	0.0328574	0.0817096
8:142712416-142762416	ENSG00000254338	MAFA-AS1	104326051	Brain_Hypothalamus	493	139	137	2.12304e-17	2.77675e-19	0.90679	0.0117786	0.0814315
8:142712416-142762416	ENSG00000167653	PSCA	8000	Artery_Coronary	493	139	137	2.0834e-17	6.79089e-19	0.889862	0.028924	0.081214
8:142712416-142762416	ENSG00000250571	GLI4	2738	Kidney_Cortex	493	135	133	2.12371e-17	2.77337e-19	0.907077	0.0117644	0.0811587
8:142712416-142762416	ENSG00000183309	ZNF623	9831	Pancreas	493	139	137	2.12743e-17	2.40974e-19	0.908667	0.0102114	0.0811217
8:142712416-142762416	ENSG00000104529	EEF1D	1936	Minor_Salivary_Gland	493	139	137	2.12777e-17	2.38388e-19	0.908812	0.0101009	0.0810867
8:142712416-142762416	ENSG00000179886	TIGD5	84948	Brain_Frontal_Cortex_BA9	493	139	137	2.12526e-17	2.65659e-19	0.907738	0.0112658	0.0809965
8:142712416-142762416	ENSG00000279605	NA	NA	Ovary	493	139	137	2.12709e-17	2.47799e-19	0.908523	0.010503	0.0809735
8:142712416-142762416	ENSG00000185730	ZNF696	79943	Colon_Sigmoid	493	139	137	2.13082e-17	2.13676e-19	0.910113	0.00904568	0.0808415
8:142712416-142762416	ENSG00000176956	LY6H	4062	Pancreas	493	139	137	2.12788e-17	2.43254e-19	0.90886	0.010309	0.0808309
8:142712416-142762416	ENSG00000182759	MAFA	389692	Brain_Caudate_basal_ganglia	493	139	137	2.12849e-17	2.39084e-19	0.90912	0.010131	0.0807492
8:142712416-142762416	ENSG00000181097	LINC02878	NA	Colon_Transverse	493	139	137	2.13132e-17	2.12121e-19	0.910329	0.0089794	0.080692
8:142712416-142762416	ENSG00000181638	ZFP41	286128	Brain_Hypothalamus	493	139	137	2.12765e-17	2.49686e-19	0.90876	0.0105839	0.080656
8:142712416-142762416	ENSG00000181790	ADGRB1	575	Colon_Sigmoid	493	139	137	2.12768e-17	2.52766e-19	0.908772	0.0107156	0.0805128
8:142712416-142762416	ENSG00000272172	NA	NA	Thyroid	493	139	137	2.13243e-17	2.05892e-19	0.910803	0.00871358	0.0804832
8:142712416-142762416	ENSG00000253931	LINC02990	NA	Pituitary	493	139	137	2.12959e-17	2.35498e-19	0.909589	0.00997813	0.0804325
8:142712416-142762416	ENSG00000254008	LINC00051	619434	Brain_Cerebellum	493	139	137	2.11677e-17	3.65005e-19	0.904115	0.0155097	0.0803749
8:142712416-142762416	ENSG00000250115	AK3P2	NA	Adipose_Subcutaneous	493	139	137	2.1278e-17	2.55394e-19	0.908825	0.010828	0.0803465
8:142712416-142762416	ENSG00000167656	LY6D	8581	Ovary	493	139	137	2.13024e-17	2.31163e-19	0.909868	0.00979307	0.0803389
8:142712416-142762416	ENSG00000254389	RHPN1-AS1	78998	Artery_Aorta	493	139	137	2.13173e-17	2.17743e-19	0.910503	0.00921996	0.0802774
8:142712416-142762416	ENSG00000130193	THEM6	51337	Kidney_Cortex	493	135	133	2.12132e-17	3.23211e-19	0.906057	0.0137248	0.0802186
8:142712416-142762416	ENSG00000179886	TIGD5	84948	Prostate	493	139	137	2.12884e-17	2.48349e-19	0.909269	0.0105273	0.0802036
8:142712416-142762416	ENSG00000181638	ZFP41	286128	Kidney_Cortex	493	135	133	2.12512e-17	2.85701e-19	0.907682	0.0121227	0.0801956
8:142712416-142762416	ENSG00000277332	NA	101928087	Brain_Anterior_cingulate_cortex_BA24	493	139	137	2.12366e-17	3.03028e-19	0.907055	0.0128628	0.0800821
8:142712416-142762416	ENSG00000167653	PSCA	8000	Brain_Substantia_nigra	493	138	136	2.12712e-17	2.68455e-19	0.908532	0.0113861	0.0800815
8:142712416-142762416	ENSG00000279605	NA	NA	Cells_EBV-transformed_lymphocytes	493	139	137	2.1223e-17	3.17321e-19	0.906474	0.0134734	0.0800525
8:142712416-142762416	ENSG00000160932	LY6E	4061	Liver	493	139	137	2.09533e-17	5.89022e-19	0.894954	0.0250783	0.0799677
8:142712416-142762416	ENSG00000147813	NAPRT	93100	Brain_Frontal_Cortex_BA9	493	139	137	2.12807e-17	2.63346e-19	0.90894	0.0111681	0.0798919
8:142712416-142762416	ENSG00000255050	NA	NA	Brain_Substantia_nigra	493	138	136	2.13043e-17	2.40441e-19	0.909948	0.0101899	0.079862
8:142712416-142762416	ENSG00000181097	LINC02878	NA	Kidney_Cortex	493	135	133	2.12745e-17	2.7145e-19	0.908674	0.0115143	0.079812
8:142712416-142762416	ENSG00000253716	MINCR	100507316	Brain_Amygdala	493	138	136	2.12864e-17	2.60172e-19	0.909183	0.0110327	0.0797846
8:142712416-142762416	ENSG00000014164	ZC3H3	23144	Brain_Hippocampus	493	139	137	2.12581e-17	2.89704e-19	0.907973	0.0122941	0.0797332
8:142712416-142762416	ENSG00000254859	NA	NA	Colon_Transverse	493	139	137	2.13076e-17	2.43438e-19	0.910089	0.0103181	0.0795925
8:142712416-142762416	ENSG00000185730	ZNF696	79943	Kidney_Cortex	493	135	133	2.1289e-17	2.62952e-19	0.909294	0.0111516	0.0795549
8:142712416-142762416	ENSG00000253196	NA	124902033	Kidney_Cortex	493	135	133	2.12805e-17	2.74091e-19	0.90893	0.0116275	0.079442
8:142712416-142762416	ENSG00000247317	LY6E-DT	NA	Brain_Substantia_nigra	493	138	136	2.12692e-17	2.87974e-19	0.908449	0.0122206	0.0793302
8:142712416-142762416	ENSG00000272172	NA	NA	Ovary	493	139	137	2.13215e-17	2.3738e-19	0.910685	0.0100597	0.0792557
8:142712416-142762416	ENSG00000277494	GPIHBP1	338328	Muscle_Skeletal	493	139	137	2.12293e-17	3.3023e-19	0.906746	0.0140255	0.0792286
8:142712416-142762416	ENSG00000160932	LY6E	4061	Brain_Nucleus_accumbens_basal_ganglia	493	139	137	2.13128e-17	2.46915e-19	0.91031	0.010467	0.0792228
8:142712416-142762416	ENSG00000182759	MAFA	389692	Brain_Spinal_cord_cervical_c-1	493	139	137	2.11861e-17	3.73758e-19	0.904899	0.0158847	0.0792158
8:142712416-142762416	ENSG00000250571	GLI4	2738	Artery_Aorta	493	139	137	2.12611e-17	2.9939e-19	0.908105	0.0127083	0.0791871
8:142712416-142762416	ENSG00000198576	ARC	23237	Ovary	493	139	137	2.12267e-17	3.36073e-19	0.906632	0.0142752	0.0790927
8:142712416-142762416	ENSG00000014164	ZC3H3	23144	Colon_Transverse	493	139	137	2.13235e-17	2.396e-19	0.91077	0.0101547	0.0790754
8:142712416-142762416	ENSG00000204839	MROH6	642475	Kidney_Cortex	493	135	133	2.13057e-17	2.57502e-19	0.910009	0.0109193	0.0790713
8:142712416-142762416	ENSG00000104529	EEF1D	1936	Brain_Cerebellum	493	139	137	2.13171e-17	2.48122e-19	0.910495	0.0105188	0.0789866
8:142712416-142762416	ENSG00000104524	PYCR3	65263	Minor_Salivary_Gland	493	139	137	2.12872e-17	2.79536e-19	0.909217	0.0118606	0.0789222
8:142712416-142762416	ENSG00000277494	GPIHBP1	338328	Skin_Sun_Exposed_Lower_leg	493	139	137	2.13629e-17	2.04759e-19	0.912452	0.00866678	0.078881
8:142712416-142762416	ENSG00000176956	LY6H	4062	Artery_Coronary	493	139	137	2.13395e-17	2.28755e-19	0.911452	0.00969173	0.0788564
8:142712416-142762416	ENSG00000261693	NA	NA	Brain_Anterior_cingulate_cortex_BA24	493	139	137	2.12944e-17	2.77434e-19	0.909527	0.0117711	0.0787023
8:142712416-142762416	ENSG00000184428	TOP1MT	116447	Kidney_Cortex	493	135	133	2.13004e-17	2.72665e-19	0.909781	0.0115674	0.0786516
8:142712416-142762416	ENSG00000261710	NA	NA	Brain_Spinal_cord_cervical_c-1	493	139	137	2.13384e-17	2.40446e-19	0.911404	0.0101915	0.0784045
8:142712416-142762416	ENSG00000104529	EEF1D	1936	Brain_Caudate_basal_ganglia	493	139	137	2.13225e-17	2.57452e-19	0.910727	0.0109179	0.0783546
8:142712416-142762416	ENSG00000272172	NA	NA	Colon_Sigmoid	493	139	137	2.13339e-17	2.47277e-19	0.911211	0.0104834	0.0783053
8:142712416-142762416	ENSG00000254812	NA	NA	Kidney_Cortex	493	135	133	2.13067e-17	2.75399e-19	0.910051	0.0116846	0.0782643
8:142712416-142762416	ENSG00000167653	PSCA	8000	Ovary	493	139	137	2.07941e-17	7.8852e-19	0.888154	0.033601	0.0782447
8:142712416-142762416	ENSG00000277494	GPIHBP1	338328	Pituitary	493	139	137	2.13469e-17	2.3667e-19	0.911768	0.0100304	0.078202
8:142712416-142762416	ENSG00000277494	GPIHBP1	338328	Spleen	493	138	136	2.11789e-17	4.0667e-19	0.904592	0.0172916	0.0781163
8:142712416-142762416	ENSG00000255050	NA	NA	Artery_Tibial	493	139	137	2.13809e-17	2.05604e-19	0.913218	0.00870365	0.0780784
8:142712416-142762416	ENSG00000253196	NA	124902033	Brain_Spinal_cord_cervical_c-1	493	139	137	2.13339e-17	2.53614e-19	0.911211	0.0107543	0.0780347
8:142712416-142762416	ENSG00000253196	NA	124902033	Brain_Putamen_basal_ganglia	493	139	137	2.13304e-17	2.58579e-19	0.911062	0.0109664	0.0779715
8:142712416-142762416	ENSG00000255181	CCDC166	100130274	Brain_Anterior_cingulate_cortex_BA24	493	139	137	2.13444e-17	2.45187e-19	0.91166	0.0103945	0.0779457
8:142712416-142762416	ENSG00000104518	GSDMD	79792	Brain_Amygdala	493	138	136	2.13393e-17	2.50389e-19	0.911443	0.0106167	0.0779402
8:142712416-142762416	ENSG00000160886	LY6K	54742	Cells_EBV-transformed_lymphocytes	493	139	137	2.13331e-17	2.5709e-19	0.911178	0.0109029	0.0779187
8:142712416-142762416	ENSG00000247317	LY6E-DT	NA	Ovary	493	139	137	2.13329e-17	2.58832e-19	0.911171	0.0109774	0.0778513
8:142712416-142762416	ENSG00000204839	MROH6	642475	Colon_Transverse	493	139	137	2.1362e-17	2.30148e-19	0.912411	0.00975222	0.0778371
8:142712416-142762416	ENSG00000104522	GFUS	7264	Liver	493	139	137	2.13353e-17	2.56805e-19	0.911273	0.0108908	0.0778364
8:142712416-142762416	ENSG00000283992	SLURP2	432355	Brain_Amygdala	493	138	136	2.11103e-17	4.81923e-19	0.901661	0.0205061	0.0778327
8:142712416-142762416	ENSG00000177335	LINC02904	286122	Brain_Cerebellar_Hemisphere	493	139	137	2.13368e-17	2.55895e-19	0.911337	0.010852	0.0778115
8:142712416-142762416	ENSG00000253931	LINC02990	NA	Vagina	493	139	137	2.12666e-17	3.26574e-19	0.908338	0.0138708	0.0777915
8:142712416-142762416	ENSG00000171045	TSNARE1	203062	Brain_Amygdala	493	138	136	2.13527e-17	2.43093e-19	0.912013	0.0103053	0.0776814
8:142712416-142762416	ENSG00000183309	ZNF623	9831	Kidney_Cortex	493	135	133	2.13484e-17	2.47597e-19	0.911832	0.0104977	0.0776701
8:142712416-142762416	ENSG00000277494	GPIHBP1	338328	Brain_Amygdala	493	138	136	2.13345e-17	2.63976e-19	0.911238	0.0111973	0.0775647
8:142712416-142762416	ENSG00000104518	GSDMD	79792	Skin_Not_Sun_Exposed_Suprapubic	493	139	137	2.12313e-17	3.67394e-19	0.90683	0.0156146	0.0775558
8:142712416-142762416	ENSG00000181097	LINC02878	NA	Pituitary	493	139	137	2.12892e-17	3.13267e-19	0.909305	0.0133028	0.0773922
8:142712416-142762416	ENSG00000126233	SLURP1	57152	Muscle_Skeletal	493	139	137	2.10993e-17	5.04362e-19	0.90119	0.0214649	0.0773448
8:142712416-142762416	ENSG00000177335	LINC02904	286122	Adipose_Visceral_Omentum	493	139	137	2.13733e-17	2.30625e-19	0.912895	0.0097731	0.0773317
8:142712416-142762416	ENSG00000160932	LY6E	4061	Brain_Amygdala	493	138	136	2.12297e-17	3.7426e-19	0.906763	0.015908	0.0773294
8:142712416-142762416	ENSG00000160882	CYP11B1	1584	Pancreas	493	139	137	2.13332e-17	2.71111e-19	0.911184	0.0115023	0.0773134
8:142712416-142762416	ENSG00000160882	CYP11B1	1584	Cells_EBV-transformed_lymphocytes	493	139	137	2.13602e-17	2.44348e-19	0.912335	0.0103593	0.0773061
8:142712416-142762416	ENSG00000272172	NA	NA	Kidney_Cortex	493	135	133	2.13402e-17	2.66282e-19	0.911482	0.0112962	0.0772215
8:142712416-142762416	ENSG00000181135	ZNF707	101928160	Kidney_Cortex	493	135	133	2.13546e-17	2.52803e-19	0.912095	0.0107205	0.077184
8:142712416-142762416	ENSG00000261693	NA	NA	Small_Intestine_Terminal_Ileum	493	139	137	2.13257e-17	2.81752e-19	0.910863	0.011957	0.0771798
8:142712416-142762416	ENSG00000167656	LY6D	8581	Brain_Spinal_cord_cervical_c-1	493	139	137	2.1365e-17	2.4345e-19	0.912539	0.0103211	0.0771395
8:142712416-142762416	ENSG00000254812	NA	NA	Brain_Amygdala	493	138	136	2.13709e-17	2.3841e-19	0.912794	0.0101059	0.0771004
8:142712416-142762416	ENSG00000204839	MROH6	642475	Thyroid	493	139	137	2.13876e-17	2.21843e-19	0.913505	0.00939826	0.0770968
8:142712416-142762416	ENSG00000255050	NA	NA	Heart_Left_Ventricle	493	139	137	2.12843e-17	3.2607e-19	0.909094	0.01385	0.0770555
8:142712416-142762416	ENSG00000160882	CYP11B1	1584	Heart_Left_Ventricle	493	139	137	2.13656e-17	2.46927e-19	0.912565	0.0104698	0.0769652
8:142712416-142762416	ENSG00000179886	TIGD5	84948	Kidney_Cortex	493	135	133	2.13536e-17	2.5916e-19	0.912055	0.0109923	0.0769531
8:142712416-142762416	ENSG00000254338	MAFA-AS1	104326051	Thyroid	493	139	137	2.13085e-17	3.04808e-19	0.910126	0.012942	0.0769319
8:142712416-142762416	ENSG00000177335	LINC02904	286122	Heart_Atrial_Appendage	493	139	137	2.13478e-17	2.66065e-19	0.911808	0.0112873	0.0769051
8:142712416-142762416	ENSG00000167653	PSCA	8000	Esophagus_Gastroesophageal_Junction	493	139	137	1.30317e-17	8.58526e-18	0.556611	0.366616	0.0767724
8:142712416-142762416	ENSG00000254389	RHPN1-AS1	78998	Brain_Hippocampus	493	139	137	2.1351e-17	2.6641e-19	0.911944	0.0113021	0.0767542
8:142712416-142762416	ENSG00000254338	MAFA-AS1	104326051	Kidney_Cortex	493	135	133	2.13515e-17	2.67647e-19	0.911965	0.011355	0.0766802
8:142712416-142762416	ENSG00000253716	MINCR	100507316	Adipose_Visceral_Omentum	493	139	137	2.13452e-17	2.74326e-19	0.911696	0.0116403	0.0766635
8:142712416-142762416	ENSG00000130193	THEM6	51337	Vagina	493	139	137	2.12851e-17	3.35052e-19	0.90913	0.0142341	0.0766361
8:142712416-142762416	ENSG00000104518	GSDMD	79792	Kidney_Cortex	493	135	133	2.1278e-17	3.42826e-19	0.908824	0.0145662	0.0766103
8:142712416-142762416	ENSG00000279605	NA	NA	Brain_Substantia_nigra	493	138	136	2.13489e-17	2.72222e-19	0.911853	0.0115505	0.0765964
8:142712416-142762416	ENSG00000104529	EEF1D	1936	Brain_Hippocampus	493	139	137	2.1373e-17	2.48539e-19	0.912882	0.010539	0.0765795
8:142712416-142762416	ENSG00000250571	GLI4	2738	Brain_Cortex	493	139	137	2.11219e-17	5.00613e-19	0.902157	0.0213056	0.0765372
8:142712416-142762416	ENSG00000254812	NA	NA	Brain_Hypothalamus	493	139	137	2.13169e-17	3.06271e-19	0.910488	0.0130049	0.0765075
8:142712416-142762416	ENSG00000014164	ZC3H3	23144	Colon_Sigmoid	493	139	137	2.13633e-17	2.63284e-19	0.912467	0.011169	0.0763639
8:142712416-142762416	ENSG00000014164	ZC3H3	23144	Liver	493	139	137	2.13495e-17	2.77417e-19	0.911879	0.0117727	0.0763487
8:142712416-142762416	ENSG00000261693	NA	NA	Pituitary	493	139	137	2.13908e-17	2.37125e-19	0.913642	0.0100518	0.0763061
8:142712416-142762416	ENSG00000171045	TSNARE1	203062	Pituitary	493	139	137	2.13966e-17	2.32463e-19	0.913888	0.00985268	0.076259
8:142712416-142762416	ENSG00000014164	ZC3H3	23144	Minor_Salivary_Gland	493	139	137	2.13906e-17	2.39221e-19	0.913632	0.0101414	0.0762264
8:142712416-142762416	ENSG00000181135	ZNF707	101928160	Brain_Amygdala	493	138	136	2.13903e-17	2.44573e-19	0.913621	0.0103702	0.076009
8:142712416-142762416	ENSG00000253716	MINCR	100507316	Pituitary	493	139	137	2.14084e-17	2.28858e-19	0.914396	0.00969905	0.0759052
8:142712416-142762416	ENSG00000255050	NA	NA	Kidney_Cortex	493	135	133	2.13659e-17	2.72122e-19	0.912581	0.011547	0.0758721
8:142712416-142762416	ENSG00000177335	LINC02904	286122	Brain_Amygdala	493	138	136	2.13302e-17	3.10096e-19	0.911056	0.013169	0.0757754
8:142712416-142762416	ENSG00000147813	NAPRT	93100	Liver	493	139	137	2.13011e-17	3.39493e-19	0.909811	0.0144247	0.0757641
8:142712416-142762416	ENSG00000253196	NA	124902033	Brain_Anterior_cingulate_cortex_BA24	493	139	137	2.13024e-17	3.38638e-19	0.909865	0.0143881	0.0757465
8:142712416-142762416	ENSG00000253716	MINCR	100507316	Kidney_Cortex	493	135	133	2.1389e-17	2.53144e-19	0.913565	0.0107366	0.0756981
8:142712416-142762416	ENSG00000171045	TSNARE1	203062	Brain_Spinal_cord_cervical_c-1	493	139	137	2.13874e-17	2.54818e-19	0.913496	0.0108081	0.0756955
8:142712416-142762416	ENSG00000171045	TSNARE1	203062	Brain_Hypothalamus	493	139	137	2.13972e-17	2.46387e-19	0.913915	0.010448	0.0756371
8:142712416-142762416	ENSG00000181135	ZNF707	101928160	Spleen	493	138	136	2.14197e-17	2.26213e-19	0.914878	0.00958645	0.0755353
8:142712416-142762416	ENSG00000254859	NA	NA	Kidney_Cortex	493	135	133	2.14059e-17	2.42074e-19	0.914289	0.010264	0.075447
8:142712416-142762416	ENSG00000204839	MROH6	642475	Brain_Hippocampus	493	139	137	2.13795e-17	2.70744e-19	0.913162	0.0114887	0.0753496
8:142712416-142762416	ENSG00000181135	ZNF707	101928160	Minor_Salivary_Gland	493	139	137	2.14186e-17	2.36887e-19	0.914831	0.0100428	0.0751265
8:142712416-142762416	ENSG00000254389	RHPN1-AS1	78998	Adipose_Subcutaneous	493	139	137	2.1461e-17	1.97379e-19	0.91664	0.00835545	0.0750046
8:142712416-142762416	ENSG00000176956	LY6H	4062	Spleen	493	138	136	2.13933e-17	2.66265e-19	0.913748	0.0112977	0.0749546
8:142712416-142762416	ENSG00000198576	ARC	23237	Liver	493	139	137	2.14237e-17	2.36881e-19	0.915049	0.0100427	0.0749087
8:142712416-142762416	ENSG00000181790	ADGRB1	575	Small_Intestine_Terminal_Ileum	493	139	137	2.13668e-17	2.93975e-19	0.912617	0.0124813	0.0749016
8:142712416-142762416	ENSG00000198576	ARC	23237	Esophagus_Mucosa	493	139	137	2.1406e-17	2.56426e-19	0.914291	0.0108776	0.0748319
8:142712416-142762416	ENSG00000234616	JRK	8629	Pancreas	493	139	137	2.13386e-17	3.2487e-19	0.911413	0.013801	0.0747855
8:142712416-142762416	ENSG00000204839	MROH6	642475	Artery_Tibial	493	139	137	2.1418e-17	2.47603e-19	0.914804	0.0105009	0.0746946
8:142712416-142762416	ENSG00000160882	CYP11B1	1584	Brain_Hippocampus	493	139	137	2.14173e-17	2.48669e-19	0.914776	0.0105464	0.0746777
8:142712416-142762416	ENSG00000204839	MROH6	642475	Esophagus_Gastroesophageal_Junction	493	139	137	2.14367e-17	2.31342e-19	0.915605	0.00980649	0.0745889
8:142712416-142762416	ENSG00000254859	NA	NA	Pituitary	493	139	137	2.13852e-17	2.83196e-19	0.913403	0.0120213	0.0745754
8:142712416-142762416	ENSG00000177335	LINC02904	286122	Brain_Cerebellum	493	139	137	2.14111e-17	2.58073e-19	0.914509	0.0109482	0.0745432
8:142712416-142762416	ENSG00000181638	ZFP41	286128	Vagina	493	139	137	2.12014e-17	4.69513e-19	0.905552	0.0199794	0.0744685
8:142712416-142762416	ENSG00000104522	GFUS	7264	Brain_Cortex	493	139	137	2.14376e-17	2.33565e-19	0.915641	0.00990154	0.0744577
8:142712416-142762416	ENSG00000181790	ADGRB1	575	Brain_Cortex	493	139	137	2.14158e-17	2.56172e-19	0.914711	0.0108672	0.0744214
8:142712416-142762416	ENSG00000255050	NA	NA	Brain_Anterior_cingulate_cortex_BA24	493	139	137	2.14357e-17	2.36432e-19	0.91556	0.010024	0.0744156
8:142712416-142762416	ENSG00000130193	THEM6	51337	Thyroid	493	139	137	1.06036e-46	2.16729e-17	4.52902e-30	0.925617	0.074383
8:142712416-142762416	ENSG00000279605	NA	NA	Vagina	493	139	137	1.97713e-17	1.90379e-18	0.844469	0.0812402	0.0742913
8:142712416-142762416	ENSG00000253931	LINC02990	NA	Spleen	493	138	136	2.13846e-17	2.90769e-19	0.913377	0.012345	0.0742783
8:142712416-142762416	ENSG00000104529	EEF1D	1936	Brain_Substantia_nigra	493	138	136	2.13525e-17	3.2311e-19	0.912005	0.0137264	0.0742682
8:142712416-142762416	ENSG00000104518	GSDMD	79792	Minor_Salivary_Gland	493	139	137	2.14134e-17	2.63116e-19	0.914609	0.0111639	0.0742275
8:142712416-142762416	ENSG00000104522	GFUS	7264	Brain_Anterior_cingulate_cortex_BA24	493	139	137	2.1385e-17	2.9245e-19	0.913396	0.0124169	0.0741867
8:142712416-142762416	ENSG00000177335	LINC02904	286122	Colon_Sigmoid	493	139	137	2.1441e-17	2.38643e-19	0.915787	0.0101188	0.0740942
8:142712416-142762416	ENSG00000176956	LY6H	4062	Ovary	493	139	137	2.14368e-17	2.42985e-19	0.915608	0.0103043	0.0740878
8:142712416-142762416	ENSG00000160932	LY6E	4061	Artery_Coronary	493	139	137	2.13773e-17	3.03151e-19	0.913065	0.0128741	0.0740613
8:142712416-142762416	ENSG00000147813	NAPRT	93100	Brain_Cerebellum	493	139	137	2.14144e-17	2.66598e-19	0.914652	0.0113129	0.0740355
8:142712416-142762416	ENSG00000183309	ZNF623	9831	Artery_Coronary	493	139	137	2.14605e-17	2.24851e-19	0.916618	0.00952999	0.073852
8:142712416-142762416	ENSG00000277494	GPIHBP1	338328	Adrenal_Gland	493	139	137	2.14471e-17	2.38477e-19	0.916047	0.010112	0.0738406
8:142712416-142762416	ENSG00000253716	MINCR	100507316	Uterus	493	136	134	2.14006e-17	2.86088e-19	0.91406	0.0121456	0.0737942
8:142712416-142762416	ENSG00000185730	ZNF696	79943	Uterus	493	136	134	2.14392e-17	2.48542e-19	0.915711	0.010542	0.0737475
8:142712416-142762416	ENSG00000184428	TOP1MT	116447	Brain_Hippocampus	493	139	137	2.14532e-17	2.35715e-19	0.916309	0.00999415	0.0736971
8:142712416-142762416	ENSG00000185730	ZNF696	79943	Liver	493	139	137	2.14649e-17	2.25266e-19	0.916809	0.00954792	0.0736432
8:142712416-142762416	ENSG00000198576	ARC	23237	Small_Intestine_Terminal_Ileum	493	139	137	2.13743e-17	3.16492e-19	0.912936	0.0134444	0.0736193
8:142712416-142762416	ENSG00000277494	GPIHBP1	338328	Brain_Frontal_Cortex_BA9	493	139	137	2.14491e-17	2.42207e-19	0.916134	0.0102715	0.0735949
8:142712416-142762416	ENSG00000254338	MAFA-AS1	104326051	Heart_Left_Ventricle	493	139	137	2.14866e-17	2.064e-19	0.917732	0.00874222	0.0735254
8:142712416-142762416	ENSG00000283992	SLURP2	432355	Pituitary	493	139	137	2.11948e-17	4.99016e-19	0.905272	0.0212405	0.073488
8:142712416-142762416	ENSG00000171045	TSNARE1	203062	Spleen	493	138	136	2.10594e-17	6.35367e-19	0.899488	0.0270643	0.0734478
8:142712416-142762416	ENSG00000253741	LNCOC1	100288181	Brain_Caudate_basal_ganglia	493	139	137	4.1418e-36	2.16959e-17	1.76904e-19	0.926603	0.0733974
8:142712416-142762416	ENSG00000255050	NA	NA	Brain_Nucleus_accumbens_basal_ganglia	493	139	137	2.12895e-17	4.09583e-19	0.909316	0.0174208	0.0732629
8:142712416-142762416	ENSG00000247317	LY6E-DT	NA	Brain_Cortex	493	139	137	2.14654e-17	2.3377e-19	0.916831	0.00991149	0.0732575
8:142712416-142762416	ENSG00000179886	TIGD5	84948	Brain_Hypothalamus	493	139	137	2.14294e-17	2.71798e-19	0.91529	0.0115359	0.0731738
8:142712416-142762416	ENSG00000158106	RHPN1	114822	Stomach	493	139	137	2.14726e-17	2.2946e-19	0.917135	0.00972754	0.0731372
8:142712416-142762416	ENSG00000167656	LY6D	8581	Vagina	493	139	137	2.14289e-17	2.7359e-19	0.915271	0.0116124	0.0731164
8:142712416-142762416	ENSG00000198576	ARC	23237	Brain_Substantia_nigra	493	138	136	2.1434e-17	2.68981e-19	0.915489	0.0114156	0.0730958
8:142712416-142762416	ENSG00000283992	SLURP2	432355	Brain_Cerebellum	493	139	137	4.0351e-19	2.13032e-17	0.0172347	0.909829	0.0729363
8:142712416-142762416	ENSG00000185730	ZNF696	79943	Adipose_Visceral_Omentum	493	139	137	2.1299e-17	4.08741e-19	0.909721	0.0173852	0.0728943
8:142712416-142762416	ENSG00000254812	NA	NA	Brain_Cerebellum	493	139	137	2.14466e-17	2.62176e-19	0.916026	0.0111252	0.0728489
8:142712416-142762416	ENSG00000253931	LINC02990	NA	Cells_EBV-transformed_lymphocytes	493	139	137	2.14085e-17	3.0068e-19	0.914399	0.0127698	0.0728311
8:142712416-142762416	ENSG00000179886	TIGD5	84948	Liver	493	139	137	2.14286e-17	2.81667e-19	0.915258	0.0119577	0.072784
8:142712416-142762416	ENSG00000184428	TOP1MT	116447	Brain_Substantia_nigra	493	138	136	2.13988e-17	3.14232e-19	0.913982	0.0133488	0.0726688
8:142712416-142762416	ENSG00000182759	MAFA	389692	Brain_Putamen_basal_ganglia	493	139	137	2.14205e-17	2.92544e-19	0.914912	0.0124225	0.0726653
8:142712416-142762416	ENSG00000104522	GFUS	7264	Esophagus_Mucosa	493	139	137	2.14977e-17	2.15377e-19	0.918208	0.00912649	0.0726652
8:142712416-142762416	ENSG00000171045	TSNARE1	203062	Kidney_Cortex	493	135	133	2.14522e-17	2.60935e-19	0.916265	0.0110724	0.0726623
8:142712416-142762416	ENSG00000198576	ARC	23237	Nerve_Tibial	493	139	137	2.10476e-17	6.65775e-19	0.898982	0.0283639	0.0726544
8:142712416-142762416	ENSG00000185730	ZNF696	79943	Breast_Mammary_Tissue	493	139	137	2.14657e-17	2.49096e-19	0.916841	0.0105668	0.0725919
8:142712416-142762416	ENSG00000104522	GFUS	7264	Brain_Cerebellum	493	139	137	2.14464e-17	2.68477e-19	0.916017	0.0113946	0.0725884
8:142712416-142762416	ENSG00000181790	ADGRB1	575	Brain_Hypothalamus	493	139	137	2.14346e-17	2.80331e-19	0.915514	0.0119009	0.0725851
8:142712416-142762416	ENSG00000234616	JRK	8629	Artery_Tibial	493	139	137	2.1378e-17	3.37984e-19	0.913095	0.0143634	0.0725419
8:142712416-142762416	ENSG00000234616	JRK	8629	Esophagus_Mucosa	493	139	137	2.07015e-17	1.01456e-18	0.884203	0.0432613	0.072536
8:142712416-142762416	ENSG00000104529	EEF1D	1936	Stomach	493	139	137	2.15038e-17	2.12935e-19	0.918468	0.00902237	0.0725098
8:142712416-142762416	ENSG00000181135	ZNF707	101928160	Brain_Cerebellum	493	139	137	2.14869e-17	2.3087e-19	0.917746	0.00978843	0.0724654
8:142712416-142762416	ENSG00000261693	NA	NA	Kidney_Cortex	493	135	133	2.14647e-17	2.53049e-19	0.916801	0.0107357	0.0724637
8:142712416-142762416	ENSG00000247317	LY6E-DT	NA	Skin_Sun_Exposed_Lower_leg	493	139	137	2.08277e-17	8.90338e-19	0.88959	0.0379556	0.0724544
8:142712416-142762416	ENSG00000254812	NA	NA	Minor_Salivary_Gland	493	139	137	2.14769e-17	2.41079e-19	0.917322	0.0102245	0.0724535
8:142712416-142762416	ENSG00000181135	ZNF707	101928160	Brain_Cerebellar_Hemisphere	493	139	137	2.14759e-17	2.42783e-19	0.917276	0.0102973	0.072427
8:142712416-142762416	ENSG00000014164	ZC3H3	23144	Kidney_Cortex	493	135	133	2.14719e-17	2.46856e-19	0.917107	0.0104713	0.0724216
8:142712416-142762416	ENSG00000184428	TOP1MT	116447	Brain_Cerebellum	493	139	137	2.14484e-17	2.74035e-19	0.916105	0.0116323	0.0722629
8:142712416-142762416	ENSG00000254008	LINC00051	619434	Brain_Substantia_nigra	493	138	136	2.14711e-17	2.51527e-19	0.917072	0.010671	0.0722567
8:142712416-142762416	ENSG00000185730	ZNF696	79943	Brain_Anterior_cingulate_cortex_BA24	493	139	137	2.14443e-17	2.78372e-19	0.915928	0.0118176	0.0722546
8:142712416-142762416	ENSG00000181790	ADGRB1	575	Kidney_Cortex	493	135	133	2.14728e-17	2.50347e-19	0.917144	0.0106206	0.0722349
8:142712416-142762416	ENSG00000254389	RHPN1-AS1	78998	Brain_Nucleus_accumbens_basal_ganglia	493	139	137	2.14344e-17	2.89586e-19	0.915505	0.0122966	0.0721983
8:142712416-142762416	ENSG00000254812	NA	NA	Brain_Nucleus_accumbens_basal_ganglia	493	139	137	2.14483e-17	2.78895e-19	0.916097	0.0118401	0.0720634
8:142712416-142762416	ENSG00000176956	LY6H	4062	Brain_Cerebellar_Hemisphere	493	139	137	2.1463e-17	2.64569e-19	0.916727	0.0112282	0.0720451
8:142712416-142762416	ENSG00000167656	LY6D	8581	Kidney_Cortex	493	135	133	2.14316e-17	2.96375e-19	0.915384	0.0125867	0.0720289
8:142712416-142762416	ENSG00000104524	PYCR3	65263	Breast_Mammary_Tissue	493	139	137	2.13899e-17	3.40215e-19	0.913604	0.0144593	0.0719369
8:142712416-142762416	ENSG00000204839	MROH6	642475	Brain_Spinal_cord_cervical_c-1	493	139	137	2.14643e-17	2.66359e-19	0.916784	0.0113048	0.0719112
8:142712416-142762416	ENSG00000176956	LY6H	4062	Minor_Salivary_Gland	493	139	137	2.1461e-17	2.70528e-19	0.91664	0.0114829	0.0718774
8:142712416-142762416	ENSG00000104529	EEF1D	1936	Brain_Spinal_cord_cervical_c-1	493	139	137	2.14822e-17	2.50175e-19	0.917546	0.0106136	0.0718403
8:142712416-142762416	ENSG00000254859	NA	NA	Vagina	493	139	137	2.14728e-17	2.60981e-19	0.917147	0.0110752	0.0717778
8:142712416-142762416	ENSG00000160882	CYP11B1	1584	Thyroid	493	139	137	2.1305e-17	4.29945e-19	0.909976	0.0182921	0.0717317
8:142712416-142762416	ENSG00000255050	NA	NA	Esophagus_Gastroesophageal_Junction	493	139	137	2.14875e-17	2.48749e-19	0.917772	0.0105529	0.0716756
8:142712416-142762416	ENSG00000181097	LINC02878	NA	Whole_Blood	493	139	137	2.12982e-17	4.403e-19	0.909686	0.0187345	0.0715796
8:142712416-142762416	ENSG00000160882	CYP11B1	1584	Kidney_Cortex	493	135	133	2.14241e-17	3.16483e-19	0.915063	0.0134461	0.0714909
8:142712416-142762416	ENSG00000185730	ZNF696	79943	Heart_Atrial_Appendage	493	139	137	2.1532e-17	2.08725e-19	0.919671	0.00884357	0.071485
8:142712416-142762416	ENSG00000126233	SLURP1	57152	Artery_Aorta	493	139	137	2.15088e-17	2.3335e-19	0.918681	0.00989543	0.0714233
8:142712416-142762416	ENSG00000261667	LY6L	101928108	Kidney_Cortex	493	135	133	2.14888e-17	2.53832e-19	0.917829	0.0107703	0.0714009
8:142712416-142762416	ENSG00000104522	GFUS	7264	Adipose_Visceral_Omentum	493	139	137	2.14869e-17	2.56391e-19	0.917749	0.0108796	0.0713716
8:142712416-142762416	ENSG00000279605	NA	NA	Kidney_Cortex	493	135	133	2.14835e-17	2.60646e-19	0.917601	0.0110614	0.0713381
8:142712416-142762416	ENSG00000183309	ZNF623	9831	Pituitary	493	139	137	2.15247e-17	2.19438e-19	0.919363	0.00930127	0.0713353
8:142712416-142762416	ENSG00000247317	LY6E-DT	NA	Kidney_Cortex	493	135	133	2.14999e-17	2.44324e-19	0.918301	0.0103642	0.0713343
8:142712416-142762416	ENSG00000176956	LY6H	4062	Brain_Anterior_cingulate_cortex_BA24	493	139	137	2.15032e-17	2.42346e-19	0.918442	0.0102798	0.0712783
8:142712416-142762416	ENSG00000255050	NA	NA	Brain_Amygdala	493	138	136	2.14707e-17	2.75511e-19	0.917055	0.0116963	0.0712483
8:142712416-142762416	ENSG00000234616	JRK	8629	Kidney_Cortex	493	135	133	2.14496e-17	2.96704e-19	0.916155	0.0126015	0.0712436
8:142712416-142762416	ENSG00000177335	LINC02904	286122	Kidney_Cortex	493	135	133	2.14988e-17	2.47628e-19	0.918257	0.0105054	0.0712378
8:142712416-142762416	ENSG00000160882	CYP11B1	1584	Lung	493	139	137	2.15375e-17	2.09591e-19	0.91991	0.00888084	0.0712091
8:142712416-142762416	ENSG00000158106	RHPN1	114822	Kidney_Cortex	493	135	133	2.14883e-17	2.60634e-19	0.917806	0.0110611	0.0711331
8:142712416-142762416	ENSG00000160882	CYP11B1	1584	Brain_Amygdala	493	138	136	2.14438e-17	3.05737e-19	0.915906	0.0129875	0.0711063
8:142712416-142762416	ENSG00000255050	NA	NA	Pancreas	493	139	137	2.14862e-17	2.63609e-19	0.917717	0.0111882	0.0710946
8:142712416-142762416	ENSG00000176956	LY6H	4062	Prostate	493	139	137	2.15093e-17	2.40693e-19	0.918702	0.0102094	0.0710882
8:142712416-142762416	ENSG00000104518	GSDMD	79792	Heart_Left_Ventricle	493	139	137	2.14968e-17	2.53555e-19	0.91817	0.0107587	0.0710713
8:142712416-142762416	ENSG00000104524	PYCR3	65263	Kidney_Cortex	493	135	133	2.1505e-17	2.46131e-19	0.918521	0.0104417	0.0710375
8:142712416-142762416	ENSG00000104518	GSDMD	79792	Cells_EBV-transformed_lymphocytes	493	139	137	2.1483e-17	2.6818e-19	0.91758	0.0113834	0.0710368
8:142712416-142762416	ENSG00000179886	TIGD5	84948	Brain_Cortex	493	139	137	2.13831e-17	3.68336e-19	0.913316	0.0156613	0.0710228
8:142712416-142762416	ENSG00000160882	CYP11B1	1584	Cells_Cultured_fibroblasts	493	139	137	2.156e-17	1.99602e-19	0.92087	0.00845471	0.0706752
8:142712416-142762416	ENSG00000160882	CYP11B1	1584	Brain_Caudate_basal_ganglia	493	139	137	2.13048e-17	4.55479e-19	0.90997	0.0193837	0.0706462
8:142712416-142762416	ENSG00000181097	LINC02878	NA	Brain_Cerebellum	493	139	137	2.1535e-17	2.25673e-19	0.9198	0.00956831	0.0706313
8:142712416-142762416	ENSG00000104529	EEF1D	1936	Heart_Atrial_Appendage	493	139	137	2.14613e-17	2.99947e-19	0.916654	0.0127407	0.0706056
8:142712416-142762416	ENSG00000184428	TOP1MT	116447	Brain_Spinal_cord_cervical_c-1	493	139	137	2.14922e-17	2.70218e-19	0.917972	0.011471	0.0705573
8:142712416-142762416	ENSG00000181097	LINC02878	NA	Brain_Hippocampus	493	139	137	2.13956e-17	3.69653e-19	0.913846	0.0157182	0.0704356
8:142712416-142762416	ENSG00000014164	ZC3H3	23144	Nerve_Tibial	493	139	137	2.15757e-17	1.90576e-19	0.92154	0.0080695	0.0703904
8:142712416-142762416	ENSG00000261710	NA	NA	Brain_Hypothalamus	493	139	137	2.14381e-17	3.28311e-19	0.915663	0.0139524	0.070385
8:142712416-142762416	ENSG00000158106	RHPN1	114822	Brain_Spinal_cord_cervical_c-1	493	139	137	2.15263e-17	2.40298e-19	0.919432	0.0101932	0.070375
8:142712416-142762416	ENSG00000158106	RHPN1	114822	Heart_Left_Ventricle	493	139	137	2.15133e-17	2.5376e-19	0.918875	0.0107682	0.0703563
8:142712416-142762416	ENSG00000181097	LINC02878	NA	Prostate	493	139	137	2.14552e-17	3.16297e-19	0.916391	0.0134395	0.0701693
8:142712416-142762416	ENSG00000158106	RHPN1	114822	Nerve_Tibial	493	139	137	2.14651e-17	3.07261e-19	0.916814	0.0130536	0.0701324
8:142712416-142762416	ENSG00000167653	PSCA	8000	Cells_EBV-transformed_lymphocytes	493	139	137	2.1516e-17	2.56624e-19	0.918991	0.0108908	0.0701181
8:142712416-142762416	ENSG00000104522	GFUS	7264	Lung	493	139	137	2.15631e-17	2.09774e-19	0.921002	0.00888977	0.0701086
8:142712416-142762416	ENSG00000181097	LINC02878	NA	Brain_Amygdala	493	138	136	2.15366e-17	2.37051e-19	0.919871	0.0100548	0.0700741
8:142712416-142762416	ENSG00000160882	CYP11B1	1584	Prostate	493	139	137	2.1527e-17	2.46759e-19	0.919461	0.0104695	0.0700694
8:142712416-142762416	ENSG00000185730	ZNF696	79943	Brain_Amygdala	493	138	136	2.15325e-17	2.42077e-19	0.919694	0.0102695	0.0700364
8:142712416-142762416	ENSG00000254812	NA	NA	Ovary	493	139	137	2.15252e-17	2.51816e-19	0.919384	0.0106856	0.0699306
8:142712416-142762416	ENSG00000277494	GPIHBP1	338328	Brain_Cerebellar_Hemisphere	493	139	137	2.15224e-17	2.56508e-19	0.919263	0.0108861	0.0698511
8:142712416-142762416	ENSG00000014164	ZC3H3	23144	Esophagus_Muscularis	493	139	137	2.15484e-17	2.30848e-19	0.920374	0.00979013	0.0698356
8:142712416-142762416	ENSG00000181135	ZNF707	101928160	Brain_Putamen_basal_ganglia	493	139	137	2.14894e-17	2.9124e-19	0.917854	0.0123696	0.0697765
8:142712416-142762416	ENSG00000104522	GFUS	7264	Small_Intestine_Terminal_Ileum	493	139	137	2.15043e-17	2.76973e-19	0.918491	0.0117603	0.0697483
8:142712416-142762416	ENSG00000185730	ZNF696	79943	Brain_Hippocampus	493	139	137	2.14936e-17	2.90554e-19	0.918033	0.0123405	0.0696266
8:142712416-142762416	ENSG00000234616	JRK	8629	Brain_Hippocampus	493	139	137	2.15069e-17	2.80579e-19	0.918603	0.0119146	0.0694825
8:142712416-142762416	ENSG00000279605	NA	NA	Brain_Spinal_cord_cervical_c-1	493	139	137	2.15353e-17	2.54762e-19	0.919816	0.010812	0.0693725
8:142712416-142762416	ENSG00000247317	LY6E-DT	NA	Nerve_Tibial	493	139	137	2.09026e-17	8.88443e-19	0.892792	0.0378778	0.0693298
8:142712416-142762416	ENSG00000104522	GFUS	7264	Brain_Putamen_basal_ganglia	493	139	137	2.13739e-17	4.1728e-19	0.91292	0.0177535	0.0693268
8:142712416-142762416	ENSG00000272172	NA	NA	Vagina	493	139	137	2.15282e-17	2.62997e-19	0.919511	0.0111638	0.0693248
8:142712416-142762416	ENSG00000254812	NA	NA	Liver	493	139	137	2.14752e-17	3.17062e-19	0.917246	0.013473	0.0692813
8:142712416-142762416	ENSG00000104524	PYCR3	65263	Pancreas	493	139	137	2.15685e-17	2.24014e-19	0.921233	0.0094988	0.0692685
8:142712416-142762416	ENSG00000176956	LY6H	4062	Uterus	493	136	134	2.15366e-17	2.57949e-19	0.91987	0.0109483	0.0691817
8:142712416-142762416	ENSG00000254812	NA	NA	Brain_Cerebellar_Hemisphere	493	139	137	2.15533e-17	2.41584e-19	0.920582	0.0102493	0.0691682
8:142712416-142762416	ENSG00000254389	RHPN1-AS1	78998	Brain_Amygdala	493	138	136	2.15493e-17	2.46828e-19	0.920414	0.0104734	0.0691128
8:142712416-142762416	ENSG00000277494	GPIHBP1	338328	Brain_Substantia_nigra	493	138	136	2.15435e-17	2.52833e-19	0.920164	0.0107299	0.0691062
8:142712416-142762416	ENSG00000277332	NA	101928087	Brain_Hypothalamus	493	139	137	2.15377e-17	2.58877e-19	0.919919	0.010988	0.0690929
8:142712416-142762416	ENSG00000176956	LY6H	4062	Lung	493	139	137	2.15578e-17	2.39059e-19	0.920775	0.0101416	0.0690832
8:142712416-142762416	ENSG00000160882	CYP11B1	1584	Brain_Cerebellum	493	139	137	2.13818e-17	4.15944e-19	0.91326	0.0176967	0.0690437
8:142712416-142762416	ENSG00000272172	NA	NA	Cells_EBV-transformed_lymphocytes	493	139	137	2.15093e-17	2.88566e-19	0.918704	0.0122562	0.0690401
8:142712416-142762416	ENSG00000272172	NA	NA	Brain_Hypothalamus	493	139	137	2.15561e-17	2.42246e-19	0.920701	0.0102778	0.0690214
8:142712416-142762416	ENSG00000253716	MINCR	100507316	Minor_Salivary_Gland	493	139	137	2.15645e-17	2.34048e-19	0.921061	0.00992765	0.0690114
8:142712416-142762416	ENSG00000272172	NA	NA	Brain_Hippocampus	493	139	137	2.15214e-17	2.77912e-19	0.919219	0.0118012	0.0689794
8:142712416-142762416	ENSG00000167656	LY6D	8581	Small_Intestine_Terminal_Ileum	493	139	137	2.14704e-17	3.30295e-19	0.917041	0.0140386	0.0689202
8:142712416-142762416	ENSG00000254389	RHPN1-AS1	78998	Adrenal_Gland	493	139	137	2.15791e-17	2.2169e-19	0.921687	0.00939988	0.0689131
8:142712416-142762416	ENSG00000181097	LINC02878	NA	Heart_Atrial_Appendage	493	139	137	2.15779e-17	2.23714e-19	0.921633	0.00948636	0.0688803
8:142712416-142762416	ENSG00000254389	RHPN1-AS1	78998	Spleen	493	138	136	2.13639e-17	4.37757e-19	0.912493	0.0186286	0.0688783
8:142712416-142762416	ENSG00000177335	LINC02904	286122	Vagina	493	139	137	2.14765e-17	3.25604e-19	0.917303	0.0138383	0.0688583
8:142712416-142762416	ENSG00000167656	LY6D	8581	Pituitary	493	139	137	2.15062e-17	2.96251e-19	0.918574	0.0125846	0.0688418
8:142712416-142762416	ENSG00000014164	ZC3H3	23144	Heart_Left_Ventricle	493	139	137	2.15633e-17	2.39876e-19	0.921012	0.0101768	0.0688116
8:142712416-142762416	ENSG00000254812	NA	NA	Esophagus_Gastroesophageal_Junction	493	139	137	2.14695e-17	3.35912e-19	0.917005	0.0142787	0.0687159
8:142712416-142762416	ENSG00000181638	ZFP41	286128	Testis	493	139	137	2.1573e-17	2.32462e-19	0.921426	0.00986019	0.0687134
8:142712416-142762416	ENSG00000160932	LY6E	4061	Small_Intestine_Terminal_Ileum	493	139	137	2.14427e-17	3.62865e-19	0.915858	0.0154299	0.0687122
8:142712416-142762416	ENSG00000104522	GFUS	7264	Artery_Coronary	493	139	137	2.15675e-17	2.38113e-19	0.921189	0.0101015	0.0687093
8:142712416-142762416	ENSG00000104529	EEF1D	1936	Nerve_Tibial	493	139	137	2.15725e-17	2.34038e-19	0.921405	0.00992755	0.0686679
8:142712416-142762416	ENSG00000182759	MAFA	389692	Vagina	493	139	137	2.15375e-17	2.69189e-19	0.919907	0.0114289	0.0686645
8:142712416-142762416	ENSG00000250571	GLI4	2738	Pancreas	493	139	137	2.15646e-17	2.43175e-19	0.921066	0.0103179	0.0686165
8:142712416-142762416	ENSG00000250571	GLI4	2738	Brain_Nucleus_accumbens_basal_ganglia	493	139	137	2.15473e-17	2.60866e-19	0.920328	0.0110735	0.0685985
8:142712416-142762416	ENSG00000234616	JRK	8629	Small_Intestine_Terminal_Ileum	493	139	137	2.15589e-17	2.49294e-19	0.920824	0.0105792	0.0685967
8:142712416-142762416	ENSG00000160932	LY6E	4061	Brain_Cerebellum	493	139	137	2.15638e-17	2.45551e-19	0.921032	0.0104194	0.068549
8:142712416-142762416	ENSG00000167653	PSCA	8000	Liver	493	139	137	2.15537e-17	2.58252e-19	0.920599	0.010962	0.0684393
8:142712416-142762416	ENSG00000160932	LY6E	4061	Brain_Hippocampus	493	139	137	2.14868e-17	3.26009e-19	0.917741	0.0138561	0.0684025
8:142712416-142762416	ENSG00000277494	GPIHBP1	338328	Brain_Hypothalamus	493	139	137	2.15617e-17	2.51096e-19	0.920944	0.0106564	0.0683999
8:142712416-142762416	ENSG00000160882	CYP11B1	1584	Ovary	493	139	137	2.15566e-17	2.58088e-19	0.920726	0.0109551	0.0683189
8:142712416-142762416	ENSG00000250571	GLI4	2738	Brain_Substantia_nigra	493	138	136	2.15659e-17	2.49852e-19	0.921121	0.0106034	0.0682761
8:142712416-142762416	ENSG00000254389	RHPN1-AS1	78998	Brain_Cerebellar_Hemisphere	493	139	137	2.15613e-17	2.56162e-19	0.920926	0.010873	0.0682014
8:142712416-142762416	ENSG00000250571	GLI4	2738	Uterus	493	136	134	2.15795e-17	2.43371e-19	0.921701	0.0103269	0.0679721
8:142712416-142762416	ENSG00000255050	NA	NA	Artery_Coronary	493	139	137	2.1574e-17	2.49171e-19	0.921466	0.0105746	0.0679595
8:142712416-142762416	ENSG00000197353	LYPD2	137797	Esophagus_Gastroesophageal_Junction	493	139	137	2.15567e-17	2.67634e-19	0.920727	0.0113632	0.0679096
8:142712416-142762416	ENSG00000253716	MINCR	100507316	Adipose_Subcutaneous	493	139	137	2.16319e-17	1.94095e-19	0.92394	0.00822234	0.0678374
8:142712416-142762416	ENSG00000181135	ZNF707	101928160	Ovary	493	139	137	2.15796e-17	2.46493e-19	0.921708	0.0104604	0.0678321
8:142712416-142762416	ENSG00000181638	ZFP41	286128	Liver	493	139	137	2.16085e-17	2.19522e-19	0.922941	0.00930844	0.0677508
8:142712416-142762416	ENSG00000104524	PYCR3	65263	Nerve_Tibial	493	139	137	2.16207e-17	2.07646e-19	0.923464	0.00880122	0.0677352
8:142712416-142762416	ENSG00000147813	NAPRT	93100	Uterus	493	136	134	2.15617e-17	2.66944e-19	0.920942	0.011334	0.067724
8:142712416-142762416	ENSG00000171045	TSNARE1	203062	Minor_Salivary_Gland	493	139	137	2.15782e-17	2.50955e-19	0.921647	0.0106511	0.0677021
8:142712416-142762416	ENSG00000171045	TSNARE1	203062	Uterus	493	136	134	2.15804e-17	2.48847e-19	0.921739	0.010561	0.0677001
8:142712416-142762416	ENSG00000181790	ADGRB1	575	Vagina	493	139	137	2.15955e-17	2.34955e-19	0.922385	0.00996773	0.0676472
8:142712416-142762416	ENSG00000171045	TSNARE1	203062	Brain_Frontal_Cortex_BA9	493	139	137	2.15608e-17	2.70075e-19	0.920902	0.0114678	0.0676302
8:142712416-142762416	ENSG00000104529	EEF1D	1936	Uterus	493	136	134	2.15636e-17	2.67538e-19	0.921021	0.0113595	0.0676194
8:142712416-142762416	ENSG00000181638	ZFP41	286128	Breast_Mammary_Tissue	493	139	137	2.15548e-17	2.78329e-19	0.920647	0.0118204	0.0675321
8:142712416-142762416	ENSG00000160932	LY6E	4061	Breast_Mammary_Tissue	493	139	137	2.16081e-17	2.27235e-19	0.922924	0.0096382	0.0674378
8:142712416-142762416	ENSG00000185730	ZNF696	79943	Brain_Cerebellar_Hemisphere	493	139	137	2.15873e-17	2.48637e-19	0.922038	0.0105524	0.06741
8:142712416-142762416	ENSG00000204839	MROH6	642475	Minor_Salivary_Gland	493	139	137	2.15648e-17	2.71218e-19	0.921075	0.0115168	0.0674085
8:142712416-142762416	ENSG00000177335	LINC02904	286122	Cells_EBV-transformed_lymphocytes	493	139	137	2.16013e-17	2.35138e-19	0.922634	0.00997583	0.0673902
8:142712416-142762416	ENSG00000261693	NA	NA	Ovary	493	139	137	2.1595e-17	2.41803e-19	0.922363	0.0102605	0.0673761
8:142712416-142762416	ENSG00000182759	MAFA	389692	Brain_Substantia_nigra	493	138	136	2.15503e-17	2.87771e-19	0.920456	0.0122239	0.0673204
8:142712416-142762416	ENSG00000104518	GSDMD	79792	Brain_Putamen_basal_ganglia	493	139	137	2.11966e-17	6.42022e-19	0.905347	0.0273547	0.067298
8:142712416-142762416	ENSG00000167653	PSCA	8000	Whole_Blood	493	139	137	2.16337e-17	2.0616e-19	0.924018	0.00873824	0.0672435
8:142712416-142762416	ENSG00000277332	NA	101928087	Brain_Amygdala	493	138	136	2.15929e-17	2.48213e-19	0.922274	0.0105345	0.0671916
8:142712416-142762416	ENSG00000104518	GSDMD	79792	Brain_Anterior_cingulate_cortex_BA24	493	139	137	2.1536e-17	3.05372e-19	0.919846	0.0129758	0.0671777
8:142712416-142762416	ENSG00000160932	LY6E	4061	Brain_Anterior_cingulate_cortex_BA24	493	139	137	2.15631e-17	2.7857e-19	0.921003	0.0118311	0.0671657
8:142712416-142762416	ENSG00000147813	NAPRT	93100	Brain_Substantia_nigra	493	138	136	2.15667e-17	2.75605e-19	0.921156	0.0117045	0.0671391
8:142712416-142762416	ENSG00000184428	TOP1MT	116447	Esophagus_Muscularis	493	139	137	2.16301e-17	2.131e-19	0.923863	0.00903483	0.0671023
8:142712416-142762416	ENSG00000104518	GSDMD	79792	Nerve_Tibial	493	139	137	2.16262e-17	2.1703e-19	0.923699	0.00920268	0.0670984
8:142712416-142762416	ENSG00000185730	ZNF696	79943	Esophagus_Mucosa	493	139	137	2.16005e-17	2.43385e-19	0.9226	0.0103284	0.0670713
8:142712416-142762416	ENSG00000181638	ZFP41	286128	Brain_Nucleus_accumbens_basal_ganglia	493	139	137	2.15385e-17	3.06622e-19	0.919953	0.0130294	0.0670176
8:142712416-142762416	ENSG00000254338	MAFA-AS1	104326051	Pituitary	493	139	137	2.16271e-17	2.19126e-19	0.923734	0.0092923	0.0669737
8:142712416-142762416	ENSG00000254389	RHPN1-AS1	78998	Liver	493	139	137	2.15796e-17	2.66641e-19	0.921708	0.0113218	0.0669704
8:142712416-142762416	ENSG00000104529	EEF1D	1936	Brain_Amygdala	493	138	136	2.16088e-17	2.3766e-19	0.922953	0.010084	0.0669633
8:142712416-142762416	ENSG00000177335	LINC02904	286122	Brain_Substantia_nigra	493	138	136	2.15978e-17	2.48702e-19	0.922483	0.0105556	0.0669617
8:142712416-142762416	ENSG00000104522	GFUS	7264	Brain_Amygdala	493	138	136	2.16075e-17	2.40312e-19	0.922897	0.0101973	0.0669059
8:142712416-142762416	ENSG00000104524	PYCR3	65263	Brain_Anterior_cingulate_cortex_BA24	493	139	137	2.15953e-17	2.52586e-19	0.922375	0.0107215	0.0669033
8:142712416-142762416	ENSG00000253196	NA	124902033	Vagina	493	139	137	2.16088e-17	2.3926e-19	0.922952	0.0101524	0.0668953
8:142712416-142762416	ENSG00000176956	LY6H	4062	Brain_Frontal_Cortex_BA9	493	139	137	2.15699e-17	2.78572e-19	0.921293	0.0118315	0.0668752
8:142712416-142762416	ENSG00000250571	GLI4	2738	Minor_Salivary_Gland	493	139	137	2.16125e-17	2.36356e-19	0.923111	0.0100283	0.066861
8:142712416-142762416	ENSG00000204839	MROH6	642475	Adipose_Subcutaneous	493	139	137	2.15206e-17	3.30371e-19	0.919187	0.014044	0.0667688
8:142712416-142762416	ENSG00000254859	NA	NA	Stomach	493	139	137	2.15998e-17	2.51202e-19	0.922571	0.0106626	0.0667665
8:142712416-142762416	ENSG00000181135	ZNF707	101928160	Breast_Mammary_Tissue	493	139	137	2.165e-17	2.01403e-19	0.924712	0.00853557	0.0667528
8:142712416-142762416	ENSG00000104529	EEF1D	1936	Brain_Cerebellar_Hemisphere	493	139	137	2.1626e-17	2.25725e-19	0.92369	0.00957442	0.0667359
8:142712416-142762416	ENSG00000253716	MINCR	100507316	Vagina	493	139	137	2.16009e-17	2.50977e-19	0.922615	0.010653	0.0667319
8:142712416-142762416	ENSG00000181790	ADGRB1	575	Heart_Left_Ventricle	493	139	137	2.161e-17	2.42241e-19	0.923005	0.0102799	0.0667152
8:142712416-142762416	ENSG00000181135	ZNF707	101928160	Liver	493	139	137	2.15527e-17	2.99824e-19	0.920556	0.0127393	0.0667048
8:142712416-142762416	ENSG00000254812	NA	NA	Brain_Substantia_nigra	493	138	136	2.15942e-17	2.58292e-19	0.92233	0.0109655	0.0667045
8:142712416-142762416	ENSG00000204839	MROH6	642475	Artery_Aorta	493	139	137	2.15589e-17	2.94108e-19	0.920822	0.0124953	0.066683
8:142712416-142762416	ENSG00000177335	LINC02904	286122	Artery_Aorta	493	139	137	2.14857e-17	3.68893e-19	0.917697	0.0156895	0.0666138
8:142712416-142762416	ENSG00000183309	ZNF623	9831	Brain_Amygdala	493	138	136	2.16133e-17	2.41712e-19	0.923146	0.0102574	0.0665965
8:142712416-142762416	ENSG00000182759	MAFA	389692	Esophagus_Muscularis	493	139	137	2.16527e-17	2.02641e-19	0.92483	0.00858862	0.0665809
8:142712416-142762416	ENSG00000167656	LY6D	8581	Spleen	493	138	136	2.15938e-17	2.62259e-19	0.922312	0.011135	0.0665528
8:142712416-142762416	ENSG00000254389	RHPN1-AS1	78998	Vagina	493	139	137	2.15876e-17	2.69213e-19	0.922046	0.0114321	0.0665214
8:142712416-142762416	ENSG00000254812	NA	NA	Stomach	493	139	137	2.12055e-17	6.51687e-19	0.905729	0.0277683	0.066503
8:142712416-142762416	ENSG00000181790	ADGRB1	575	Minor_Salivary_Gland	493	139	137	2.16226e-17	2.35025e-19	0.923545	0.00997189	0.0664832
8:142712416-142762416	ENSG00000176956	LY6H	4062	Adrenal_Gland	493	139	137	2.15841e-17	2.73659e-19	0.921898	0.011622	0.06648
8:142712416-142762416	ENSG00000277494	GPIHBP1	338328	Cells_EBV-transformed_lymphocytes	493	139	137	2.15816e-17	2.76901e-19	0.921791	0.0117605	0.0664482
8:142712416-142762416	ENSG00000185730	ZNF696	79943	Testis	493	139	137	2.16445e-17	2.14626e-19	0.924479	0.00910066	0.0664203
8:142712416-142762416	ENSG00000261710	NA	NA	Brain_Substantia_nigra	493	138	136	2.16089e-17	2.51798e-19	0.922959	0.0106884	0.0663531
8:142712416-142762416	ENSG00000182759	MAFA	389692	Spleen	493	138	136	2.16464e-17	2.14715e-19	0.924559	0.00910458	0.0663362
8:142712416-142762416	ENSG00000147813	NAPRT	93100	Vagina	493	139	137	2.15653e-17	2.96113e-19	0.921097	0.0125813	0.0663213
8:142712416-142762416	ENSG00000177335	LINC02904	286122	Artery_Coronary	493	139	137	2.15967e-17	2.64849e-19	0.922436	0.0112459	0.0663185
8:142712416-142762416	ENSG00000277494	GPIHBP1	338328	Uterus	493	136	134	2.16111e-17	2.51319e-19	0.92305	0.010668	0.0662816
8:142712416-142762416	ENSG00000253971	CDC42P3	NA	Testis	493	139	137	2.1558e-17	3.05414e-19	0.920784	0.0129786	0.0662379
8:142712416-142762416	ENSG00000147813	NAPRT	93100	Ovary	493	139	137	2.16069e-17	2.56834e-19	0.922875	0.0109037	0.0662217
8:142712416-142762416	ENSG00000160932	LY6E	4061	Esophagus_Gastroesophageal_Junction	493	139	137	2.16136e-17	2.50302e-19	0.923158	0.0106247	0.0662169
8:142712416-142762416	ENSG00000171045	TSNARE1	203062	Small_Intestine_Terminal_Ileum	493	139	137	2.15465e-17	3.17366e-19	0.920295	0.0134891	0.0662161
8:142712416-142762416	ENSG00000234616	JRK	8629	Brain_Anterior_cingulate_cortex_BA24	493	139	137	2.16027e-17	2.6174e-19	0.922695	0.0111132	0.0661915
8:142712416-142762416	ENSG00000204839	MROH6	642475	Brain_Anterior_cingulate_cortex_BA24	493	139	137	2.16245e-17	2.39976e-19	0.923625	0.0101837	0.0661912
8:142712416-142762416	ENSG00000183309	ZNF623	9831	Brain_Nucleus_accumbens_basal_ganglia	493	139	137	2.16345e-17	2.31435e-19	0.924051	0.00981893	0.06613
8:142712416-142762416	ENSG00000254389	RHPN1-AS1	78998	Brain_Spinal_cord_cervical_c-1	493	139	137	2.16027e-17	2.6523e-19	0.922692	0.0112624	0.0660461
8:142712416-142762416	ENSG00000158106	RHPN1	114822	Brain_Cortex	493	139	137	2.16114e-17	2.58337e-19	0.923065	0.0109681	0.0659665
8:142712416-142762416	ENSG00000179886	TIGD5	84948	Uterus	493	136	134	2.16282e-17	2.41764e-19	0.923781	0.0102603	0.0659584
8:142712416-142762416	ENSG00000279605	NA	NA	Brain_Amygdala	493	138	136	2.16244e-17	2.46178e-19	0.92362	0.0104488	0.0659313
8:142712416-142762416	ENSG00000171045	TSNARE1	203062	Brain_Substantia_nigra	493	138	136	2.1584e-17	2.86853e-19	0.921894	0.0121861	0.0659199
8:142712416-142762416	ENSG00000204839	MROH6	642475	Brain_Substantia_nigra	493	138	136	2.1617e-17	2.54234e-19	0.923303	0.0107929	0.0659044
8:142712416-142762416	ENSG00000181790	ADGRB1	575	Brain_Nucleus_accumbens_basal_ganglia	493	139	137	2.16243e-17	2.47147e-19	0.923614	0.0104902	0.0658953
8:142712416-142762416	ENSG00000104524	PYCR3	65263	Brain_Frontal_Cortex_BA9	493	139	137	2.16112e-17	2.6065e-19	0.923056	0.011067	0.0658772
8:142712416-142762416	ENSG00000197353	LYPD2	137797	Artery_Coronary	493	139	137	2.14015e-17	4.70799e-19	0.914099	0.0200429	0.0658585
8:142712416-142762416	ENSG00000147813	NAPRT	93100	Small_Intestine_Terminal_Ileum	493	139	137	2.1574e-17	2.98817e-19	0.921466	0.0126972	0.0658365
8:142712416-142762416	ENSG00000104524	PYCR3	65263	Brain_Substantia_nigra	493	138	136	2.16248e-17	2.47974e-19	0.923638	0.0105256	0.0658364
8:142712416-142762416	ENSG00000247317	LY6E-DT	NA	Pituitary	493	139	137	2.16315e-17	2.41387e-19	0.923922	0.0102443	0.0658337
8:142712416-142762416	ENSG00000198576	ARC	23237	Lung	493	139	137	2.15127e-17	3.61406e-19	0.918851	0.0153706	0.0657781
8:142712416-142762416	ENSG00000104522	GFUS	7264	Ovary	493	139	137	2.16397e-17	2.35282e-19	0.924273	0.00998362	0.0657434
8:142712416-142762416	ENSG00000234616	JRK	8629	Brain_Substantia_nigra	493	138	136	2.16065e-17	2.68924e-19	0.922857	0.0114205	0.0657222
8:142712416-142762416	ENSG00000255050	NA	NA	Brain_Cerebellum	493	139	137	2.15859e-17	2.89656e-19	0.921975	0.0123061	0.0657193
8:142712416-142762416	ENSG00000283992	SLURP2	432355	Minor_Salivary_Gland	493	139	137	2.16056e-17	2.70991e-19	0.922815	0.0115089	0.0656758
8:142712416-142762416	ENSG00000104518	GSDMD	79792	Brain_Caudate_basal_ganglia	493	139	137	2.14475e-17	4.30171e-19	0.916063	0.0183078	0.0656297
8:142712416-142762416	ENSG00000247317	LY6E-DT	NA	Brain_Amygdala	493	138	136	2.15794e-17	2.98803e-19	0.921699	0.0126969	0.0656044
8:142712416-142762416	ENSG00000255050	NA	NA	Artery_Aorta	493	139	137	2.16104e-17	2.6819e-19	0.923022	0.0113893	0.0655888
8:142712416-142762416	ENSG00000183309	ZNF623	9831	Brain_Cerebellar_Hemisphere	493	139	137	2.1603e-17	2.7696e-19	0.922708	0.011764	0.0655284
8:142712416-142762416	ENSG00000104518	GSDMD	79792	Brain_Cerebellum	493	139	137	2.1622e-17	2.58732e-19	0.923517	0.0109854	0.0654974
8:142712416-142762416	ENSG00000181790	ADGRB1	575	Prostate	493	139	137	2.16669e-17	2.14377e-19	0.925434	0.00909099	0.0654755
8:142712416-142762416	ENSG00000250571	GLI4	2738	Liver	493	139	137	2.16544e-17	2.26864e-19	0.9249	0.00962435	0.0654753
8:142712416-142762416	ENSG00000158106	RHPN1	114822	Minor_Salivary_Gland	493	139	137	2.1627e-17	2.54325e-19	0.923732	0.0107972	0.0654709
8:142712416-142762416	ENSG00000104518	GSDMD	79792	Brain_Frontal_Cortex_BA9	493	139	137	2.15759e-17	3.05855e-19	0.921547	0.0129982	0.0654543
8:142712416-142762416	ENSG00000014164	ZC3H3	23144	Brain_Cerebellum	493	139	137	2.13458e-17	5.35901e-19	0.911723	0.0228239	0.0654535
8:142712416-142762416	ENSG00000184428	TOP1MT	116447	Spleen	493	138	136	2.15968e-17	2.85374e-19	0.922443	0.0121235	0.0654333
8:142712416-142762416	ENSG00000204839	MROH6	642475	Brain_Hypothalamus	493	139	137	2.16175e-17	2.65356e-19	0.923326	0.0112685	0.0654051
8:142712416-142762416	ENSG00000243328	NA	NA	Testis	493	139	137	2.16406e-17	2.42627e-19	0.924314	0.0102977	0.0653886
8:142712416-142762416	ENSG00000014164	ZC3H3	23144	Brain_Substantia_nigra	493	138	136	2.16151e-17	2.70599e-19	0.923221	0.0114925	0.0652862
8:142712416-142762416	ENSG00000181638	ZFP41	286128	Artery_Coronary	493	139	137	2.16452e-17	2.40692e-19	0.924508	0.0102152	0.065277
8:142712416-142762416	ENSG00000181790	ADGRB1	575	Brain_Putamen_basal_ganglia	493	139	137	2.16541e-17	2.32116e-19	0.924889	0.00984888	0.0652618
8:142712416-142762416	ENSG00000277494	GPIHBP1	338328	Prostate	493	139	137	2.15967e-17	2.90946e-19	0.922438	0.0123617	0.0652007
8:142712416-142762416	ENSG00000104522	GFUS	7264	Brain_Frontal_Cortex_BA9	493	139	137	2.16523e-17	2.35668e-19	0.924811	0.0100007	0.0651887
8:142712416-142762416	ENSG00000250571	GLI4	2738	Brain_Putamen_basal_ganglia	493	139	137	2.16264e-17	2.62141e-19	0.923704	0.0111314	0.0651647
8:142712416-142762416	ENSG00000247317	LY6E-DT	NA	Adrenal_Gland	493	139	137	2.1664e-17	2.26639e-19	0.925313	0.00961511	0.0650716
8:142712416-142762416	ENSG00000182759	MAFA	389692	Brain_Anterior_cingulate_cortex_BA24	493	139	137	2.16397e-17	2.51022e-19	0.924274	0.0106566	0.0650691
8:142712416-142762416	ENSG00000272172	NA	NA	Brain_Substantia_nigra	493	138	136	2.1644e-17	2.46886e-19	0.924458	0.0104799	0.0650618
8:142712416-142762416	ENSG00000181097	LINC02878	NA	Esophagus_Gastroesophageal_Junction	493	139	137	2.16621e-17	2.28988e-19	0.925231	0.00971548	0.0650537
8:142712416-142762416	ENSG00000181135	ZNF707	101928160	Testis	493	139	137	2.16611e-17	2.3006e-19	0.925188	0.00976125	0.0650512
8:142712416-142762416	ENSG00000254389	RHPN1-AS1	78998	Brain_Putamen_basal_ganglia	493	139	137	2.16432e-17	2.48563e-19	0.924421	0.0105516	0.065027
8:142712416-142762416	ENSG00000104522	GFUS	7264	Brain_Cerebellar_Hemisphere	493	139	137	2.16628e-17	2.29455e-19	0.92526	0.00973546	0.0650043
8:142712416-142762416	ENSG00000179886	TIGD5	84948	Minor_Salivary_Gland	493	139	137	2.16192e-17	2.73226e-19	0.923397	0.011605	0.0649978
8:142712416-142762416	ENSG00000014164	ZC3H3	23144	Vagina	493	139	137	2.16567e-17	2.36044e-19	0.924998	0.0100169	0.0649848
8:142712416-142762416	ENSG00000160882	CYP11B1	1584	Breast_Mammary_Tissue	493	139	137	2.16541e-17	2.39422e-19	0.924888	0.0101612	0.0649511
8:142712416-142762416	ENSG00000181097	LINC02878	NA	Cells_EBV-transformed_lymphocytes	493	139	137	2.16655e-17	2.30265e-19	0.925377	0.00977022	0.0648528
8:142712416-142762416	ENSG00000254812	NA	NA	Brain_Putamen_basal_ganglia	493	139	137	2.16501e-17	2.45878e-19	0.924717	0.0104371	0.0648464
8:142712416-142762416	ENSG00000254859	NA	NA	Heart_Left_Ventricle	493	139	137	2.16759e-17	2.21566e-19	0.925819	0.00939871	0.0647822
8:142712416-142762416	ENSG00000250571	GLI4	2738	Brain_Cerebellar_Hemisphere	493	139	137	2.15812e-17	3.16781e-19	0.921775	0.0134656	0.0647596
8:142712416-142762416	ENSG00000255181	CCDC166	100130274	Brain_Amygdala	493	138	136	2.16514e-17	2.47053e-19	0.924774	0.0104874	0.0647389
8:142712416-142762416	ENSG00000277494	GPIHBP1	338328	Brain_Caudate_basal_ganglia	493	139	137	2.16501e-17	2.49378e-19	0.924716	0.0105867	0.0646975
8:142712416-142762416	ENSG00000250571	GLI4	2738	Brain_Hippocampus	493	139	137	2.16442e-17	2.563e-19	0.924467	0.0108824	0.0646501
8:142712416-142762416	ENSG00000184428	TOP1MT	116447	Prostate	493	139	137	2.16701e-17	2.30447e-19	0.925574	0.0097782	0.0646478
8:142712416-142762416	ENSG00000160882	CYP11B1	1584	Brain_Substantia_nigra	493	138	136	2.16548e-17	2.46027e-19	0.924919	0.0104436	0.0646372
8:142712416-142762416	ENSG00000261693	NA	NA	Brain_Substantia_nigra	493	138	136	2.16419e-17	2.5935e-19	0.92437	0.0110127	0.0646177
8:142712416-142762416	ENSG00000204839	MROH6	642475	Nerve_Tibial	493	139	137	2.14946e-17	4.06791e-19	0.918076	0.0173102	0.0646135
8:142712416-142762416	ENSG00000147813	NAPRT	93100	Brain_Spinal_cord_cervical_c-1	493	139	137	2.16081e-17	2.93328e-19	0.922924	0.012464	0.0646118
8:142712416-142762416	ENSG00000104518	GSDMD	79792	Brain_Substantia_nigra	493	138	136	2.16564e-17	2.45181e-19	0.924987	0.0104076	0.0646054
8:142712416-142762416	ENSG00000181135	ZNF707	101928160	Brain_Hippocampus	493	139	137	2.15855e-17	3.16452e-19	0.921958	0.0134517	0.0645901
8:142712416-142762416	ENSG00000261693	NA	NA	Cells_EBV-transformed_lymphocytes	493	139	137	2.16689e-17	2.343e-19	0.925522	0.00994288	0.0645352
8:142712416-142762416	ENSG00000126233	SLURP1	57152	Cells_EBV-transformed_lymphocytes	493	139	137	2.16508e-17	2.52547e-19	0.924746	0.0107223	0.0645315
8:142712416-142762416	ENSG00000104522	GFUS	7264	Brain_Caudate_basal_ganglia	493	139	137	2.16187e-17	2.85545e-19	0.923377	0.0121317	0.0644911
8:142712416-142762416	ENSG00000279605	NA	NA	Brain_Anterior_cingulate_cortex_BA24	493	139	137	2.16366e-17	2.67801e-19	0.92414	0.0113738	0.0644865
8:142712416-142762416	ENSG00000255050	NA	NA	Pituitary	493	139	137	2.16666e-17	2.37803e-19	0.925422	0.0100926	0.0644858
8:142712416-142762416	ENSG00000176956	LY6H	4062	Brain_Spinal_cord_cervical_c-1	493	139	137	2.1635e-17	2.69614e-19	0.924074	0.0114513	0.0644752
8:142712416-142762416	ENSG00000160932	LY6E	4061	Pituitary	493	139	137	2.16674e-17	2.37949e-19	0.925455	0.0100988	0.0644457
8:142712416-142762416	ENSG00000181790	ADGRB1	575	Artery_Coronary	493	139	137	2.16602e-17	2.45086e-19	0.925151	0.0104036	0.0644451
8:142712416-142762416	ENSG00000253716	MINCR	100507316	Testis	493	139	137	2.14357e-17	4.71378e-19	0.915559	0.0200691	0.0643718
8:142712416-142762416	ENSG00000254338	MAFA-AS1	104326051	Brain_Amygdala	493	138	136	2.16501e-17	2.57578e-19	0.924716	0.0109373	0.0643466
8:142712416-142762416	ENSG00000181097	LINC02878	NA	Brain_Spinal_cord_cervical_c-1	493	139	137	2.16422e-17	2.65448e-19	0.92438	0.0112735	0.0643462
8:142712416-142762416	ENSG00000014164	ZC3H3	23144	Brain_Spinal_cord_cervical_c-1	493	139	137	2.16685e-17	2.41197e-19	0.925503	0.0102377	0.0642588
8:142712416-142762416	ENSG00000104522	GFUS	7264	Vagina	493	139	137	2.1627e-17	2.82955e-19	0.923733	0.0120213	0.0642454
8:142712416-142762416	ENSG00000253716	MINCR	100507316	Whole_Blood	493	139	137	2.16889e-17	2.21724e-19	0.926376	0.00940606	0.0642181
8:142712416-142762416	ENSG00000204839	MROH6	642475	Cells_Cultured_fibroblasts	493	139	137	2.15645e-17	3.46192e-19	0.921062	0.0147223	0.0642157
8:142712416-142762416	ENSG00000279605	NA	NA	Pituitary	493	139	137	2.16931e-17	2.20127e-19	0.926552	0.00933795	0.0641097
8:142712416-142762416	ENSG00000158106	RHPN1	114822	Brain_Amygdala	493	138	136	2.16457e-17	2.67645e-19	0.92453	0.0113675	0.0641023
8:142712416-142762416	ENSG00000104522	GFUS	7264	Adrenal_Gland	493	139	137	2.16751e-17	2.38438e-19	0.925787	0.0101201	0.0640926
8:142712416-142762416	ENSG00000179886	TIGD5	84948	Brain_Substantia_nigra	493	138	136	2.16676e-17	2.4641e-19	0.925465	0.0104606	0.0640745
8:142712416-142762416	ENSG00000160932	LY6E	4061	Brain_Substantia_nigra	493	138	136	2.16664e-17	2.50323e-19	0.925415	0.0106278	0.0639568
8:142712416-142762416	ENSG00000181097	LINC02878	NA	Ovary	493	139	137	2.16745e-17	2.42787e-19	0.92576	0.010306	0.0639338
8:142712416-142762416	ENSG00000181135	ZNF707	101928160	Cells_EBV-transformed_lymphocytes	493	139	137	2.16297e-17	2.88143e-19	0.923847	0.0122432	0.0639101
8:142712416-142762416	ENSG00000181790	ADGRB1	575	Esophagus_Mucosa	493	139	137	2.14502e-17	4.68791e-19	0.916178	0.0199591	0.0638626
8:142712416-142762416	ENSG00000184428	TOP1MT	116447	Brain_Hypothalamus	493	139	137	2.16796e-17	2.39362e-19	0.925978	0.0101598	0.0638622
8:142712416-142762416	ENSG00000253716	MINCR	100507316	Colon_Sigmoid	493	139	137	2.16494e-17	2.70184e-19	0.924688	0.0114763	0.0638357
8:142712416-142762416	ENSG00000184428	TOP1MT	116447	Skin_Sun_Exposed_Lower_leg	493	139	137	2.17203e-17	2.00274e-19	0.927716	0.00849029	0.0637934
8:142712416-142762416	ENSG00000176956	LY6H	4062	Brain_Substantia_nigra	493	138	136	2.16618e-17	2.59799e-19	0.925219	0.0110328	0.0637487
8:142712416-142762416	ENSG00000181638	ZFP41	286128	Adrenal_Gland	493	139	137	2.16678e-17	2.5413e-19	0.925475	0.0107906	0.0637344
8:142712416-142762416	ENSG00000181097	LINC02878	NA	Pancreas	493	139	137	2.16583e-17	2.63725e-19	0.925066	0.0112005	0.0637334
8:142712416-142762416	ENSG00000198576	ARC	23237	Cells_EBV-transformed_lymphocytes	493	139	137	2.16604e-17	2.63834e-19	0.925157	0.0112052	0.0636381
8:142712416-142762416	ENSG00000254338	MAFA-AS1	104326051	Testis	493	139	137	2.17175e-17	2.06927e-19	0.927597	0.00877464	0.0636286
8:142712416-142762416	ENSG00000181638	ZFP41	286128	Prostate	493	139	137	2.16785e-17	2.46161e-19	0.925929	0.0104504	0.0636206
8:142712416-142762416	ENSG00000014164	ZC3H3	23144	Pituitary	493	139	137	2.17016e-17	2.2309e-19	0.926917	0.00946497	0.0636179
8:142712416-142762416	ENSG00000254338	MAFA-AS1	104326051	Minor_Salivary_Gland	493	139	137	2.16779e-17	2.471e-19	0.925906	0.0104905	0.0636036
8:142712416-142762416	ENSG00000234616	JRK	8629	Vagina	493	139	137	2.15135e-17	4.11748e-19	0.918883	0.017523	0.0635945
8:142712416-142762416	ENSG00000158106	RHPN1	114822	Brain_Substantia_nigra	493	138	136	2.16781e-17	2.49344e-19	0.925914	0.0105865	0.0634993
8:142712416-142762416	ENSG00000181638	ZFP41	286128	Brain_Substantia_nigra	493	138	136	2.16865e-17	2.41946e-19	0.926271	0.0102705	0.0634586
8:142712416-142762416	ENSG00000254389	RHPN1-AS1	78998	Brain_Substantia_nigra	493	138	136	2.16773e-17	2.51487e-19	0.925879	0.0106781	0.0634426
8:142712416-142762416	ENSG00000182759	MAFA	389692	Uterus	493	136	134	2.16819e-17	2.47621e-19	0.926075	0.010513	0.0634124
8:142712416-142762416	ENSG00000158106	RHPN1	114822	Brain_Cerebellar_Hemisphere	493	139	137	2.15167e-17	4.12771e-19	0.919022	0.0175668	0.063411
8:142712416-142762416	ENSG00000181135	ZNF707	101928160	Uterus	493	136	134	2.16557e-17	2.75812e-19	0.924956	0.0117171	0.0633272
8:142712416-142762416	ENSG00000104522	GFUS	7264	Brain_Substantia_nigra	493	138	136	2.16839e-17	2.48001e-19	0.926162	0.0105293	0.0633083
8:142712416-142762416	ENSG00000253716	MINCR	100507316	Brain_Cerebellum	493	139	137	2.16781e-17	2.54342e-19	0.925913	0.0108002	0.0632873
8:142712416-142762416	ENSG00000261693	NA	NA	Brain_Amygdala	493	138	136	2.16922e-17	2.41434e-19	0.926515	0.0102489	0.0632358
8:142712416-142762416	ENSG00000247317	LY6E-DT	NA	Brain_Spinal_cord_cervical_c-1	493	139	137	2.16761e-17	2.57942e-19	0.925826	0.010954	0.0632197
8:142712416-142762416	ENSG00000255050	NA	NA	Cells_EBV-transformed_lymphocytes	493	139	137	2.16537e-17	2.80369e-19	0.92487	0.0119119	0.0632177
8:142712416-142762416	ENSG00000179886	TIGD5	84948	Cells_EBV-transformed_lymphocytes	493	139	137	2.1639e-17	2.95161e-19	0.924245	0.0125437	0.0632116
8:142712416-142762416	ENSG00000198576	ARC	23237	Vagina	493	139	137	2.16897e-17	2.44505e-19	0.92641	0.0103801	0.0632097
8:142712416-142762416	ENSG00000234616	JRK	8629	Brain_Nucleus_accumbens_basal_ganglia	493	139	137	2.16999e-17	2.34728e-19	0.926843	0.00996249	0.0631944
8:142712416-142762416	ENSG00000261710	NA	NA	Brain_Putamen_basal_ganglia	493	139	137	2.16425e-17	2.92881e-19	0.924391	0.0124464	0.0631624
8:142712416-142762416	ENSG00000167656	LY6D	8581	Esophagus_Gastroesophageal_Junction	493	139	137	2.17083e-17	2.27147e-19	0.927205	0.00963872	0.0631561
8:142712416-142762416	ENSG00000247317	LY6E-DT	NA	Minor_Salivary_Gland	493	139	137	2.16836e-17	2.52415e-19	0.926151	0.010718	0.0631314
8:142712416-142762416	ENSG00000179886	TIGD5	84948	Pancreas	493	139	137	2.16722e-17	2.66976e-19	0.925664	0.0113401	0.0629963
8:142712416-142762416	ENSG00000147813	NAPRT	93100	Brain_Amygdala	493	138	136	2.1583e-17	3.56394e-19	0.92185	0.0151593	0.0629902
8:142712416-142762416	ENSG00000184428	TOP1MT	116447	Brain_Cerebellar_Hemisphere	493	139	137	2.17104e-17	2.30804e-19	0.927294	0.00979516	0.0629104
8:142712416-142762416	ENSG00000176956	LY6H	4062	Brain_Amygdala	493	138	136	2.16999e-17	2.43098e-19	0.926847	0.0103204	0.0628329
8:142712416-142762416	ENSG00000261693	NA	NA	Breast_Mammary_Tissue	493	139	137	1.30755e-17	8.86796e-18	0.558481	0.378705	0.0628143
8:142712416-142762416	ENSG00000261693	NA	NA	Prostate	493	139	137	2.16961e-17	2.48279e-19	0.926681	0.0105417	0.0627773
8:142712416-142762416	ENSG00000182759	MAFA	389692	Brain_Amygdala	493	138	136	2.16841e-17	2.60807e-19	0.926169	0.0110768	0.0627538
8:142712416-142762416	ENSG00000181790	ADGRB1	575	Cells_EBV-transformed_lymphocytes	493	139	137	2.16226e-17	3.22368e-19	0.923545	0.0137062	0.0627486
8:142712416-142762416	ENSG00000185730	ZNF696	79943	Brain_Spinal_cord_cervical_c-1	493	139	137	2.17027e-17	2.42634e-19	0.926963	0.0103006	0.0627362
8:142712416-142762416	ENSG00000104518	GSDMD	79792	Artery_Coronary	493	139	137	2.16784e-17	2.67273e-19	0.925926	0.011353	0.0627207
8:142712416-142762416	ENSG00000254859	NA	NA	Brain_Spinal_cord_cervical_c-1	493	139	137	2.16921e-17	2.54063e-19	0.92651	0.0107888	0.062701
8:142712416-142762416	ENSG00000014164	ZC3H3	23144	Ovary	493	139	137	2.16919e-17	2.54391e-19	0.926502	0.0108028	0.0626949
8:142712416-142762416	ENSG00000255181	CCDC166	100130274	Brain_Hypothalamus	493	139	137	2.17107e-17	2.36463e-19	0.927307	0.0100371	0.062656
8:142712416-142762416	ENSG00000104524	PYCR3	65263	Brain_Spinal_cord_cervical_c-1	493	139	137	2.16941e-17	2.53271e-19	0.926599	0.010755	0.0626463
8:142712416-142762416	ENSG00000181135	ZNF707	101928160	Muscle_Skeletal	493	139	137	2.17336e-17	2.15732e-19	0.928282	0.00915177	0.0625658
8:142712416-142762416	ENSG00000104524	PYCR3	65263	Adrenal_Gland	493	139	137	2.17256e-17	2.23754e-19	0.927941	0.00949439	0.0625644
8:142712416-142762416	ENSG00000255050	NA	NA	Brain_Spinal_cord_cervical_c-1	493	139	137	2.17042e-17	2.45446e-19	0.927028	0.0104209	0.062551
8:142712416-142762416	ENSG00000181135	ZNF707	101928160	Colon_Transverse	493	139	137	2.17303e-17	2.19531e-19	0.928144	0.00931406	0.062542
8:142712416-142762416	ENSG00000255050	NA	NA	Vagina	493	139	137	2.13587e-17	5.91505e-19	0.912271	0.0252018	0.0625271
8:142712416-142762416	ENSG00000204839	MROH6	642475	Liver	493	139	137	2.17249e-17	2.25961e-19	0.927911	0.00958875	0.0625005
8:142712416-142762416	ENSG00000160932	LY6E	4061	Brain_Spinal_cord_cervical_c-1	493	139	137	2.16958e-17	2.57118e-19	0.926669	0.0109196	0.0624113
8:142712416-142762416	ENSG00000014164	ZC3H3	23144	Brain_Anterior_cingulate_cortex_BA24	493	139	137	2.16093e-17	3.43837e-19	0.922975	0.0146235	0.0624014
8:142712416-142762416	ENSG00000279605	NA	NA	Brain_Caudate_basal_ganglia	493	139	137	2.1722e-17	2.31986e-19	0.927791	0.00984622	0.0623629
8:142712416-142762416	ENSG00000147813	NAPRT	93100	Brain_Anterior_cingulate_cortex_BA24	493	139	137	2.17152e-17	2.38824e-19	0.927499	0.0101383	0.0623623
8:142712416-142762416	ENSG00000126233	SLURP1	57152	Pituitary	493	139	137	2.17127e-17	2.4156e-19	0.927392	0.0102552	0.0623525
8:142712416-142762416	ENSG00000104524	PYCR3	65263	Brain_Amygdala	493	138	136	2.1699e-17	2.55372e-19	0.926807	0.0108451	0.0623477
8:142712416-142762416	ENSG00000261693	NA	NA	Brain_Spinal_cord_cervical_c-1	493	139	137	2.1709e-17	2.4587e-19	0.927232	0.0104393	0.0623292
8:142712416-142762416	ENSG00000104524	PYCR3	65263	Esophagus_Muscularis	493	139	137	2.16867e-17	2.68201e-19	0.926281	0.011393	0.062326
8:142712416-142762416	ENSG00000181097	LINC02878	NA	Brain_Cortex	493	139	137	2.17005e-17	2.54875e-19	0.926869	0.0108239	0.0623075
8:142712416-142762416	ENSG00000180155	LYNX1	66004	Brain_Hypothalamus	493	139	137	2.16925e-17	2.63472e-19	0.926527	0.0111911	0.062282
8:142712416-142762416	ENSG00000279605	NA	NA	Brain_Hypothalamus	493	139	137	2.17037e-17	2.53568e-19	0.927008	0.0107681	0.062224
8:142712416-142762416	ENSG00000104518	GSDMD	79792	Testis	493	139	137	2.17318e-17	2.2613e-19	0.928206	0.00959627	0.0621975
8:142712416-142762416	ENSG00000104522	GFUS	7264	Spleen	493	138	136	2.16539e-17	3.07084e-19	0.924878	0.0130541	0.0620676
8:142712416-142762416	ENSG00000184428	TOP1MT	116447	Stomach	493	139	137	2.17502e-17	2.11877e-19	0.928995	0.00898767	0.0620175
8:142712416-142762416	ENSG00000261693	NA	NA	Uterus	493	136	134	2.17147e-17	2.47414e-19	0.927477	0.0105055	0.0620172
8:142712416-142762416	ENSG00000277494	GPIHBP1	338328	Vagina	493	139	137	2.16989e-17	2.63744e-19	0.926802	0.011203	0.0619954
8:142712416-142762416	ENSG00000261710	NA	NA	Brain_Amygdala	493	138	136	2.16997e-17	2.63325e-19	0.926837	0.0111852	0.0619778
8:142712416-142762416	ENSG00000160932	LY6E	4061	Adrenal_Gland	493	139	137	2.17164e-17	2.46683e-19	0.927549	0.0104743	0.0619764
8:142712416-142762416	ENSG00000181097	LINC02878	NA	Breast_Mammary_Tissue	493	139	137	2.15819e-17	3.81148e-19	0.921807	0.0162176	0.0619759
8:142712416-142762416	ENSG00000279605	NA	NA	Spleen	493	138	136	2.17435e-17	2.2047e-19	0.928705	0.00935475	0.06194
8:142712416-142762416	ENSG00000104524	PYCR3	65263	Brain_Cerebellum	493	139	137	2.12776e-17	6.87101e-19	0.908807	0.0292855	0.0619075
8:142712416-142762416	ENSG00000160932	LY6E	4061	Uterus	493	136	134	2.16777e-17	2.87333e-19	0.925895	0.0122107	0.0618946
8:142712416-142762416	ENSG00000104518	GSDMD	79792	Uterus	493	136	134	2.1714e-17	2.52089e-19	0.927449	0.0107054	0.0618458
8:142712416-142762416	ENSG00000204839	MROH6	642475	Pituitary	493	139	137	2.17397e-17	2.26604e-19	0.928545	0.00961685	0.0618378
8:142712416-142762416	ENSG00000198576	ARC	23237	Stomach	493	139	137	2.17438e-17	2.22562e-19	0.92872	0.00944423	0.0618361
8:142712416-142762416	ENSG00000254389	RHPN1-AS1	78998	Prostate	493	139	137	2.17198e-17	2.46861e-19	0.927695	0.0104821	0.0618225
8:142712416-142762416	ENSG00000261044	NA	NA	Brain_Amygdala	493	138	136	2.17104e-17	2.57573e-19	0.927293	0.0109397	0.0617677
8:142712416-142762416	ENSG00000255050	NA	NA	Prostate	493	139	137	2.17342e-17	2.33761e-19	0.928311	0.00992264	0.0617664
8:142712416-142762416	ENSG00000255050	NA	NA	Ovary	493	139	137	2.16825e-17	2.85601e-19	0.926102	0.0121368	0.0617611
8:142712416-142762416	ENSG00000254812	NA	NA	Small_Intestine_Terminal_Ileum	493	139	137	2.17375e-17	2.31035e-19	0.928449	0.0098062	0.0617446
8:142712416-142762416	ENSG00000184428	TOP1MT	116447	Brain_Caudate_basal_ganglia	493	139	137	2.17302e-17	2.39164e-19	0.928141	0.0101534	0.0617058
8:142712416-142762416	ENSG00000176956	LY6H	4062	Vagina	493	139	137	2.17143e-17	2.55522e-19	0.927459	0.0108522	0.061689
8:142712416-142762416	ENSG00000104529	EEF1D	1936	Brain_Anterior_cingulate_cortex_BA24	493	139	137	2.17055e-17	2.64399e-19	0.927086	0.0112313	0.0616829
8:142712416-142762416	ENSG00000254389	RHPN1-AS1	78998	Brain_Anterior_cingulate_cortex_BA24	493	139	137	2.17218e-17	2.48988e-19	0.927779	0.0105731	0.0616478
8:142712416-142762416	ENSG00000104522	GFUS	7264	Uterus	493	136	134	2.17178e-17	2.53627e-19	0.927607	0.0107713	0.0616214
8:142712416-142762416	ENSG00000179886	TIGD5	84948	Spleen	493	138	136	2.17495e-17	2.25096e-19	0.928963	0.00955281	0.0614844
8:142712416-142762416	ENSG00000014164	ZC3H3	23144	Uterus	493	136	134	2.17337e-17	2.41232e-19	0.928287	0.010242	0.0614709
8:142712416-142762416	ENSG00000104529	EEF1D	1936	Spleen	493	138	136	2.17316e-17	2.4366e-19	0.928198	0.0103457	0.0614563
8:142712416-142762416	ENSG00000160882	CYP11B1	1584	Brain_Frontal_Cortex_BA9	493	139	137	2.17266e-17	2.49236e-19	0.927984	0.0105839	0.0614323
8:142712416-142762416	ENSG00000126233	SLURP1	57152	Thyroid	493	139	137	2.17791e-17	1.96863e-19	0.930226	0.00834696	0.0614273
8:142712416-142762416	ENSG00000177335	LINC02904	286122	Brain_Cortex	493	139	137	2.16273e-17	3.49479e-19	0.923745	0.0148655	0.0613896
8:142712416-142762416	ENSG00000198576	ARC	23237	Uterus	493	136	134	2.17369e-17	2.40526e-19	0.928425	0.010212	0.0613627
8:142712416-142762416	ENSG00000254389	RHPN1-AS1	78998	Pancreas	493	139	137	2.17604e-17	2.18353e-19	0.929427	0.00926496	0.0613081
8:142712416-142762416	ENSG00000171045	TSNARE1	203062	Brain_Cerebellar_Hemisphere	493	139	137	2.17424e-17	2.36413e-19	0.928658	0.0100364	0.0613055
8:142712416-142762416	ENSG00000277332	NA	101928087	Brain_Caudate_basal_ganglia	493	139	137	2.17367e-17	2.42586e-19	0.928415	0.0103	0.0612849
8:142712416-142762416	ENSG00000014164	ZC3H3	23144	Brain_Amygdala	493	138	136	2.17412e-17	2.38584e-19	0.928607	0.0101291	0.0612641
8:142712416-142762416	ENSG00000160882	CYP11B1	1584	Uterus	493	136	134	2.17383e-17	2.4174e-19	0.928486	0.0102639	0.0612503
8:142712416-142762416	ENSG00000255050	NA	NA	Uterus	493	136	134	2.17199e-17	2.6055e-19	0.927698	0.0110674	0.0612348
8:142712416-142762416	ENSG00000204839	MROH6	642475	Vagina	493	139	137	2.12214e-17	7.59975e-19	0.906409	0.0323988	0.0611921
8:142712416-142762416	ENSG00000253716	MINCR	100507316	Brain_Cortex	493	139	137	2.16634e-17	3.18376e-19	0.925286	0.0135373	0.0611772
8:142712416-142762416	ENSG00000254338	MAFA-AS1	104326051	Cells_EBV-transformed_lymphocytes	493	139	137	2.17479e-17	2.34003e-19	0.928897	0.00993355	0.0611696
8:142712416-142762416	ENSG00000181638	ZFP41	286128	Brain_Anterior_cingulate_cortex_BA24	493	139	137	2.16977e-17	2.86074e-19	0.92675	0.0121577	0.0610923
8:142712416-142762416	ENSG00000247317	LY6E-DT	NA	Brain_Anterior_cingulate_cortex_BA24	493	139	137	2.17245e-17	2.59821e-19	0.927897	0.0110364	0.0610669
8:142712416-142762416	ENSG00000167653	PSCA	8000	Uterus	493	136	134	2.17016e-17	2.82728e-19	0.926919	0.0120148	0.0610664
8:142712416-142762416	ENSG00000177335	LINC02904	286122	Uterus	493	136	134	2.17525e-17	2.31887e-19	0.929091	0.00984328	0.0610657
8:142712416-142762416	ENSG00000181135	ZNF707	101928160	Pancreas	493	139	137	2.16492e-17	3.3524e-19	0.924679	0.0142577	0.0610631
8:142712416-142762416	ENSG00000250115	AK3P2	NA	Thyroid	493	139	137	2.17829e-17	2.01598e-19	0.930388	0.0085496	0.0610622
8:142712416-142762416	ENSG00000104529	EEF1D	1936	Brain_Cortex	493	139	137	2.1729e-17	2.55497e-19	0.928089	0.0108517	0.0610598
8:142712416-142762416	ENSG00000254389	RHPN1-AS1	78998	Minor_Salivary_Gland	493	139	137	2.17165e-17	2.68102e-19	0.927553	0.0113901	0.0610571
8:142712416-142762416	ENSG00000250115	AK3P2	NA	Vagina	493	139	137	2.17172e-17	2.67959e-19	0.927582	0.011384	0.0610343
8:142712416-142762416	ENSG00000171045	TSNARE1	203062	Prostate	493	139	137	2.16612e-17	3.24428e-19	0.92519	0.0137959	0.061014
8:142712416-142762416	ENSG00000182759	MAFA	389692	Brain_Frontal_Cortex_BA9	493	139	137	2.17304e-17	2.55267e-19	0.928147	0.0108419	0.0610107
8:142712416-142762416	ENSG00000234616	JRK	8629	Pituitary	493	139	137	2.16946e-17	2.92571e-19	0.926616	0.0124353	0.0609482
8:142712416-142762416	ENSG00000183309	ZNF623	9831	Brain_Hippocampus	493	139	137	2.17455e-17	2.42539e-19	0.928791	0.0102984	0.0609104
8:142712416-142762416	ENSG00000180155	LYNX1	66004	Cells_EBV-transformed_lymphocytes	493	139	137	2.17432e-17	2.47265e-19	0.928696	0.0105004	0.0608041
8:142712416-142762416	ENSG00000183309	ZNF623	9831	Brain_Putamen_basal_ganglia	493	139	137	2.17441e-17	2.46683e-19	0.928732	0.0104755	0.0607923
8:142712416-142762416	ENSG00000185730	ZNF696	79943	Brain_Nucleus_accumbens_basal_ganglia	493	139	137	2.1718e-17	2.72855e-19	0.927616	0.0115934	0.0607902
8:142712416-142762416	ENSG00000147813	NAPRT	93100	Brain_Hypothalamus	493	139	137	2.16533e-17	3.38547e-19	0.924853	0.0143993	0.0607476
8:142712416-142762416	ENSG00000261044	NA	NA	Brain_Nucleus_accumbens_basal_ganglia	493	139	137	2.17467e-17	2.45253e-19	0.928842	0.0104145	0.0607432
8:142712416-142762416	ENSG00000181135	ZNF707	101928160	Vagina	493	139	137	2.17571e-17	2.35455e-19	0.929289	0.009996	0.0607148
8:142712416-142762416	ENSG00000183309	ZNF623	9831	Cells_EBV-transformed_lymphocytes	493	139	137	2.16527e-17	3.40434e-19	0.924828	0.0144799	0.0606926
8:142712416-142762416	ENSG00000181135	ZNF707	101928160	Artery_Aorta	493	139	137	2.16278e-17	3.65652e-19	0.923765	0.015557	0.0606779
8:142712416-142762416	ENSG00000261044	NA	NA	Brain_Anterior_cingulate_cortex_BA24	493	139	137	2.17531e-17	2.40586e-19	0.929118	0.0102152	0.0606667
8:142712416-142762416	ENSG00000176956	LY6H	4062	Small_Intestine_Terminal_Ileum	493	139	137	2.17542e-17	2.396e-19	0.929166	0.0101731	0.0606613
8:142712416-142762416	ENSG00000261693	NA	NA	Brain_Nucleus_accumbens_basal_ganglia	493	139	137	2.1758e-17	2.35996e-19	0.929327	0.0100192	0.0606541
8:142712416-142762416	ENSG00000204839	MROH6	642475	Ovary	493	139	137	2.17642e-17	2.30408e-19	0.929592	0.00978056	0.060627
8:142712416-142762416	ENSG00000261693	NA	NA	Stomach	493	139	137	2.17581e-17	2.3744e-19	0.929333	0.0100809	0.0605862
8:142712416-142762416	ENSG00000181097	LINC02878	NA	Brain_Anterior_cingulate_cortex_BA24	493	139	137	2.17671e-17	2.29309e-19	0.929715	0.00973366	0.0605511
8:142712416-142762416	ENSG00000147813	NAPRT	93100	Minor_Salivary_Gland	493	139	137	2.17521e-17	2.45715e-19	0.929073	0.0104345	0.0604925
8:142712416-142762416	ENSG00000272172	NA	NA	Uterus	493	136	134	2.17585e-17	2.39303e-19	0.929349	0.0101606	0.0604901
8:142712416-142762416	ENSG00000204839	MROH6	642475	Artery_Coronary	493	139	137	2.17594e-17	2.38529e-19	0.929388	0.0101275	0.0604849
8:142712416-142762416	ENSG00000179886	TIGD5	84948	Brain_Putamen_basal_ganglia	493	139	137	2.17661e-17	2.32287e-19	0.929673	0.00986097	0.0604664
8:142712416-142762416	ENSG00000126233	SLURP1	57152	Colon_Sigmoid	493	139	137	2.17327e-17	2.65815e-19	0.928245	0.011293	0.0604619
8:142712416-142762416	ENSG00000147813	NAPRT	93100	Brain_Cerebellar_Hemisphere	493	139	137	2.17507e-17	2.48496e-19	0.929015	0.0105533	0.0604313
8:142712416-142762416	ENSG00000126233	SLURP1	57152	Small_Intestine_Terminal_Ileum	493	139	137	2.17686e-17	2.31139e-19	0.929781	0.00981198	0.0604069
8:142712416-142762416	ENSG00000277494	GPIHBP1	338328	Colon_Sigmoid	493	139	137	2.17473e-17	2.52528e-19	0.928869	0.0107256	0.0604056
8:142712416-142762416	ENSG00000126233	SLURP1	57152	Liver	493	139	137	2.17362e-17	2.63817e-19	0.928395	0.0112078	0.0603974
8:142712416-142762416	ENSG00000167656	LY6D	8581	Uterus	493	136	134	2.17651e-17	2.34907e-19	0.929631	0.00997294	0.0603958
8:142712416-142762416	ENSG00000160882	CYP11B1	1584	Brain_Cerebellar_Hemisphere	493	139	137	2.17598e-17	2.40261e-19	0.929405	0.0102016	0.0603935
8:142712416-142762416	ENSG00000234616	JRK	8629	Stomach	493	139	137	1.76988e-17	4.30162e-18	0.755949	0.18367	0.0603804
8:142712416-142762416	ENSG00000183309	ZNF623	9831	Liver	493	139	137	2.17541e-17	2.46463e-19	0.929161	0.0104665	0.0603725
8:142712416-142762416	ENSG00000177335	LINC02904	286122	Small_Intestine_Terminal_Ileum	493	139	137	2.17481e-17	2.52821e-19	0.928906	0.0107381	0.0603564
8:142712416-142762416	ENSG00000183309	ZNF623	9831	Uterus	493	136	134	2.17613e-17	2.39886e-19	0.929466	0.0101857	0.0603485
8:142712416-142762416	ENSG00000104518	GSDMD	79792	Vagina	493	139	137	2.17623e-17	2.39119e-19	0.92951	0.0101529	0.0603371
8:142712416-142762416	ENSG00000183309	ZNF623	9831	Small_Intestine_Terminal_Ileum	493	139	137	2.16488e-17	3.53457e-19	0.924663	0.0150365	0.0603005
8:142712416-142762416	ENSG00000182759	MAFA	389692	Minor_Salivary_Gland	493	139	137	2.17565e-17	2.46282e-19	0.929264	0.0104589	0.0602767
8:142712416-142762416	ENSG00000181638	ZFP41	286128	Minor_Salivary_Gland	493	139	137	2.1605e-17	3.98504e-19	0.922791	0.0169606	0.0602481
8:142712416-142762416	ENSG00000197353	LYPD2	137797	Stomach	493	139	137	2.17461e-17	2.57756e-19	0.928817	0.010949	0.0602344
8:142712416-142762416	ENSG00000183309	ZNF623	9831	Minor_Salivary_Gland	493	139	137	2.17312e-17	2.72764e-19	0.928183	0.0115901	0.060227
8:142712416-142762416	ENSG00000197353	LYPD2	137797	Vagina	493	139	137	2.1733e-17	2.72927e-19	0.928261	0.0115971	0.0601423
8:142712416-142762416	ENSG00000185730	ZNF696	79943	Vagina	493	139	137	2.17635e-17	2.43714e-19	0.92956	0.0103494	0.0600902
8:142712416-142762416	ENSG00000198576	ARC	23237	Brain_Anterior_cingulate_cortex_BA24	493	139	137	2.17432e-17	2.64065e-19	0.928695	0.0112186	0.0600862
8:142712416-142762416	ENSG00000126233	SLURP1	57152	Uterus	493	136	134	2.17557e-17	2.51546e-19	0.92923	0.010684	0.0600857
8:142712416-142762416	ENSG00000181097	LINC02878	NA	Liver	493	139	137	2.14312e-17	5.76524e-19	0.915367	0.0245644	0.0600686
8:142712416-142762416	ENSG00000104522	GFUS	7264	Artery_Aorta	493	139	137	2.18068e-17	2.01694e-19	0.93141	0.00855473	0.0600354
8:142712416-142762416	ENSG00000171045	TSNARE1	203062	Vagina	493	139	137	2.17452e-17	2.6332e-19	0.928782	0.0111869	0.0600316
8:142712416-142762416	ENSG00000185730	ZNF696	79943	Adrenal_Gland	493	139	137	2.17919e-17	2.16962e-19	0.930773	0.00920687	0.0600204
8:142712416-142762416	ENSG00000158106	RHPN1	114822	Vagina	493	139	137	2.17657e-17	2.43674e-19	0.929654	0.0103478	0.0599984
8:142712416-142762416	ENSG00000160882	CYP11B1	1584	Vagina	493	139	137	2.17703e-17	2.39321e-19	0.92985	0.0101619	0.0599878
8:142712416-142762416	ENSG00000185730	ZNF696	79943	Brain_Cortex	493	139	137	2.17512e-17	2.58411e-19	0.929037	0.0109772	0.0599854
8:142712416-142762416	ENSG00000250571	GLI4	2738	Brain_Frontal_Cortex_BA9	493	139	137	2.16468e-17	3.63058e-19	0.924576	0.0154469	0.0599769
8:142712416-142762416	ENSG00000183309	ZNF623	9831	Vagina	493	139	137	2.17705e-17	2.40521e-19	0.929861	0.0102132	0.0599263
8:142712416-142762416	ENSG00000181638	ZFP41	286128	Heart_Atrial_Appendage	493	139	137	2.17654e-17	2.45704e-19	0.929641	0.0104346	0.0599249
8:142712416-142762416	ENSG00000261693	NA	NA	Skin_Sun_Exposed_Lower_leg	493	139	137	2.16996e-17	3.11692e-19	0.92683	0.0132531	0.0599168
8:142712416-142762416	ENSG00000254812	NA	NA	Muscle_Skeletal	493	139	137	2.18249e-17	1.86332e-19	0.932185	0.00789869	0.059916
8:142712416-142762416	ENSG00000104524	PYCR3	65263	Small_Intestine_Terminal_Ileum	493	139	137	2.17423e-17	2.69041e-19	0.928656	0.0114314	0.0599126
8:142712416-142762416	ENSG00000277494	GPIHBP1	338328	Stomach	493	139	137	2.16494e-17	3.63196e-19	0.924686	0.0154529	0.059861
8:142712416-142762416	ENSG00000104524	PYCR3	65263	Spleen	493	138	136	2.17074e-17	3.05197e-19	0.927164	0.0129757	0.0598604
8:142712416-142762416	ENSG00000254812	NA	NA	Uterus	493	136	134	2.17526e-17	2.60234e-19	0.929094	0.0110553	0.059851
8:142712416-142762416	ENSG00000160932	LY6E	4061	Brain_Putamen_basal_ganglia	493	139	137	2.17748e-17	2.38002e-19	0.930046	0.0101057	0.0598487
8:142712416-142762416	ENSG00000179886	TIGD5	84948	Ovary	493	139	137	2.17757e-17	2.37702e-19	0.930084	0.0100929	0.0598234
8:142712416-142762416	ENSG00000279605	NA	NA	Brain_Putamen_basal_ganglia	493	139	137	2.17643e-17	2.49139e-19	0.929597	0.0105814	0.0598214
8:142712416-142762416	ENSG00000253715	NA	NA	Vagina	493	139	137	2.17762e-17	2.38751e-19	0.930105	0.0101378	0.0597568
8:142712416-142762416	ENSG00000253741	LNCOC1	100288181	Spleen	493	138	136	8.37634e-21	2.20067e-17	0.00035777	0.939891	0.0597513
8:142712416-142762416	ENSG00000283992	SLURP2	432355	Vagina	493	139	137	2.1773e-17	2.43119e-19	0.929968	0.0103244	0.0597074
8:142712416-142762416	ENSG00000181097	LINC02878	NA	Spleen	493	138	136	2.17025e-17	3.13825e-19	0.926956	0.0133444	0.0596994
8:142712416-142762416	ENSG00000158106	RHPN1	114822	Brain_Anterior_cingulate_cortex_BA24	493	139	137	2.178e-17	2.366e-19	0.930267	0.010046	0.0596873
8:142712416-142762416	ENSG00000234616	JRK	8629	Brain_Hypothalamus	493	139	137	2.17739e-17	2.43022e-19	0.930007	0.0103203	0.0596729
8:142712416-142762416	ENSG00000160932	LY6E	4061	Vagina	493	139	137	2.17688e-17	2.48222e-19	0.929786	0.0105424	0.0596719
8:142712416-142762416	ENSG00000261693	NA	NA	Minor_Salivary_Gland	493	139	137	2.17603e-17	2.57052e-19	0.929424	0.0109195	0.0596561
8:142712416-142762416	ENSG00000247317	LY6E-DT	NA	Spleen	493	138	136	2.17225e-17	2.95263e-19	0.927809	0.0125516	0.0596392
8:142712416-142762416	ENSG00000160932	LY6E	4061	Minor_Salivary_Gland	493	139	137	2.17728e-17	2.45225e-19	0.929958	0.0104144	0.0596277
8:142712416-142762416	ENSG00000254008	LINC00051	619434	Brain_Cerebellar_Hemisphere	493	139	137	2.17849e-17	2.33125e-19	0.930475	0.00989761	0.0596273
8:142712416-142762416	ENSG00000183309	ZNF623	9831	Spleen	493	138	136	2.17867e-17	2.32224e-19	0.93055	0.00985914	0.0595907
8:142712416-142762416	ENSG00000185730	ZNF696	79943	Small_Intestine_Terminal_Ileum	493	139	137	2.17709e-17	2.48575e-19	0.929879	0.0105576	0.059563
8:142712416-142762416	ENSG00000254859	NA	NA	Esophagus_Muscularis	493	139	137	2.18156e-17	2.05021e-19	0.931785	0.00869734	0.0595175
8:142712416-142762416	ENSG00000254389	RHPN1-AS1	78998	Cells_EBV-transformed_lymphocytes	493	139	137	2.17806e-17	2.40079e-19	0.930291	0.0101947	0.0595142
8:142712416-142762416	ENSG00000181790	ADGRB1	575	Brain_Anterior_cingulate_cortex_BA24	493	139	137	2.17667e-17	2.5475e-19	0.929696	0.0108214	0.0594822
8:142712416-142762416	ENSG00000147813	NAPRT	93100	Heart_Left_Ventricle	493	139	137	2.18058e-17	2.15861e-19	0.931369	0.00916035	0.0594706
8:142712416-142762416	ENSG00000167656	LY6D	8581	Whole_Blood	493	139	137	2.14172e-17	6.04606e-19	0.914769	0.0257644	0.0594665
8:142712416-142762416	ENSG00000204839	MROH6	642475	Brain_Putamen_basal_ganglia	493	139	137	2.17888e-17	2.33646e-19	0.930643	0.00992005	0.0594373
8:142712416-142762416	ENSG00000198576	ARC	23237	Artery_Coronary	493	139	137	2.15595e-17	4.63793e-19	0.920847	0.0197501	0.0594031
8:142712416-142762416	ENSG00000179886	TIGD5	84948	Brain_Nucleus_accumbens_basal_ganglia	493	139	137	2.17782e-17	2.46007e-19	0.930189	0.0104481	0.0593629
8:142712416-142762416	ENSG00000126233	SLURP1	57152	Spleen	493	138	136	2.17965e-17	2.28222e-19	0.930971	0.00968845	0.0593403
8:142712416-142762416	ENSG00000255050	NA	NA	Brain_Putamen_basal_ganglia	493	139	137	2.17366e-17	2.88547e-19	0.928412	0.0122651	0.0593227
8:142712416-142762416	ENSG00000253196	NA	124902033	Brain_Cortex	493	139	137	2.17952e-17	2.30276e-19	0.930915	0.00977623	0.0593084
8:142712416-142762416	ENSG00000272172	NA	NA	Brain_Cerebellum	493	139	137	2.17587e-17	2.6677e-19	0.929358	0.011335	0.0593072
8:142712416-142762416	ENSG00000171045	TSNARE1	203062	Testis	493	139	137	2.17899e-17	2.35989e-19	0.93069	0.0100203	0.0592893
8:142712416-142762416	ENSG00000254812	NA	NA	Brain_Anterior_cingulate_cortex_BA24	493	139	137	2.17808e-17	2.45366e-19	0.930298	0.0104208	0.0592811
8:142712416-142762416	ENSG00000272172	NA	NA	Brain_Anterior_cingulate_cortex_BA24	493	139	137	2.17815e-17	2.44994e-19	0.93033	0.0104049	0.0592652
8:142712416-142762416	ENSG00000160882	CYP11B1	1584	Brain_Anterior_cingulate_cortex_BA24	493	139	137	2.17475e-17	2.79182e-19	0.928876	0.0118652	0.0592586
8:142712416-142762416	ENSG00000185730	ZNF696	79943	Minor_Salivary_Gland	493	139	137	2.17852e-17	2.41629e-19	0.930487	0.0102612	0.0592517
8:142712416-142762416	ENSG00000250571	GLI4	2738	Colon_Transverse	493	139	137	2.18252e-17	2.01565e-19	0.932198	0.00854999	0.0592515
8:142712416-142762416	ENSG00000253931	LINC02990	NA	Prostate	493	139	137	2.17792e-17	2.47643e-19	0.930231	0.0105181	0.0592514
8:142712416-142762416	ENSG00000171045	TSNARE1	203062	Brain_Anterior_cingulate_cortex_BA24	493	139	137	2.17879e-17	2.39311e-19	0.930603	0.0101622	0.0592349
8:142712416-142762416	ENSG00000272172	NA	NA	Adrenal_Gland	493	139	137	2.17619e-17	2.65474e-19	0.929492	0.0112797	0.0592279
8:142712416-142762416	ENSG00000279605	NA	NA	Brain_Cerebellar_Hemisphere	493	139	137	2.17923e-17	2.35167e-19	0.93079	0.00998522	0.0592252
8:142712416-142762416	ENSG00000254389	RHPN1-AS1	78998	Brain_Hypothalamus	493	139	137	2.17474e-17	2.80009e-19	0.928875	0.0119005	0.0592248
8:142712416-142762416	ENSG00000160932	LY6E	4061	Brain_Cerebellar_Hemisphere	493	139	137	2.17881e-17	2.39286e-19	0.930614	0.0101612	0.0592247
8:142712416-142762416	ENSG00000182759	MAFA	389692	Skin_Sun_Exposed_Lower_leg	493	139	137	2.17925e-17	2.35275e-19	0.930801	0.00998984	0.0592091
8:142712416-142762416	ENSG00000277494	GPIHBP1	338328	Pancreas	493	139	137	2.17455e-17	2.82338e-19	0.928791	0.012	0.0592085
8:142712416-142762416	ENSG00000254389	RHPN1-AS1	78998	Artery_Coronary	493	139	137	2.17219e-17	3.06844e-19	0.927783	0.0130467	0.0591706
8:142712416-142762416	ENSG00000104524	PYCR3	65263	Brain_Caudate_basal_ganglia	493	139	137	2.17496e-17	2.79395e-19	0.928969	0.0118743	0.0591568
8:142712416-142762416	ENSG00000184428	TOP1MT	116447	Brain_Anterior_cingulate_cortex_BA24	493	139	137	2.17464e-17	2.83122e-19	0.928832	0.0120336	0.0591349
8:142712416-142762416	ENSG00000179886	TIGD5	84948	Adrenal_Gland	493	139	137	2.17959e-17	2.33732e-19	0.930945	0.00992403	0.0591305
8:142712416-142762416	ENSG00000261710	NA	NA	Brain_Anterior_cingulate_cortex_BA24	493	139	137	2.17841e-17	2.45662e-19	0.930441	0.0104336	0.0591252
8:142712416-142762416	ENSG00000255050	NA	NA	Colon_Transverse	493	139	137	2.18175e-17	2.12629e-19	0.93187	0.0090227	0.0591074
8:142712416-142762416	ENSG00000147813	NAPRT	93100	Cells_EBV-transformed_lymphocytes	493	139	137	2.17638e-17	2.66481e-19	0.929575	0.0113228	0.0591021
8:142712416-142762416	ENSG00000250571	GLI4	2738	Heart_Atrial_Appendage	493	139	137	2.18128e-17	2.17761e-19	0.931668	0.0092419	0.0590903
8:142712416-142762416	ENSG00000250571	GLI4	2738	Brain_Anterior_cingulate_cortex_BA24	493	139	137	2.17897e-17	2.40928e-19	0.930682	0.0102314	0.0590867
8:142712416-142762416	ENSG00000181097	LINC02878	NA	Brain_Hypothalamus	493	139	137	2.17685e-17	2.62779e-19	0.929776	0.0111647	0.0590595
8:142712416-142762416	ENSG00000234616	JRK	8629	Brain_Cortex	493	139	137	2.1802e-17	2.29789e-19	0.931206	0.00975571	0.0590379
8:142712416-142762416	ENSG00000254389	RHPN1-AS1	78998	Ovary	493	139	137	2.15153e-17	5.16942e-19	0.918959	0.0220206	0.0590206
8:142712416-142762416	ENSG00000014164	ZC3H3	23144	Brain_Hypothalamus	493	139	137	2.17877e-17	2.44623e-19	0.930596	0.0103893	0.0590144
8:142712416-142762416	ENSG00000250571	GLI4	2738	Brain_Cerebellum	493	139	137	2.17922e-17	2.40126e-19	0.930789	0.0101972	0.0590142
8:142712416-142762416	ENSG00000179886	TIGD5	84948	Brain_Anterior_cingulate_cortex_BA24	493	139	137	2.17805e-17	2.5197e-19	0.930288	0.0107031	0.0590089
8:142712416-142762416	ENSG00000250571	GLI4	2738	Cells_EBV-transformed_lymphocytes	493	139	137	2.17817e-17	2.52203e-19	0.930339	0.0107131	0.0589477
8:142712416-142762416	ENSG00000104522	GFUS	7264	Cells_EBV-transformed_lymphocytes	493	139	137	2.17897e-17	2.44462e-19	0.93068	0.0103825	0.0589371
8:142712416-142762416	ENSG00000253716	MINCR	100507316	Brain_Putamen_basal_ganglia	493	139	137	2.1794e-17	2.40769e-19	0.930864	0.0102248	0.0589108
8:142712416-142762416	ENSG00000147813	NAPRT	93100	Artery_Coronary	493	139	137	2.17799e-17	2.56107e-19	0.93026	0.01088	0.0588603
8:142712416-142762416	ENSG00000171045	TSNARE1	203062	Cells_EBV-transformed_lymphocytes	493	139	137	2.17918e-17	2.44208e-19	0.930771	0.0103717	0.0588577
8:142712416-142762416	ENSG00000177335	LINC02904	286122	Prostate	493	139	137	2.18051e-17	2.31506e-19	0.931338	0.00982924	0.0588327
8:142712416-142762416	ENSG00000255050	NA	NA	Brain_Caudate_basal_ganglia	493	139	137	2.17888e-17	2.47839e-19	0.930642	0.0105269	0.0588311
8:142712416-142762416	ENSG00000158106	RHPN1	114822	Testis	493	139	137	2.17926e-17	2.44555e-19	0.930805	0.0103866	0.0588088
8:142712416-142762416	ENSG00000104529	EEF1D	1936	Small_Intestine_Terminal_Ileum	493	139	137	2.18038e-17	2.33658e-19	0.931284	0.00992118	0.0587946
8:142712416-142762416	ENSG00000254183	NA	NA	Testis	493	139	137	2.16728e-17	3.65025e-19	0.925688	0.0155322	0.0587795
8:142712416-142762416	ENSG00000261693	NA	NA	Brain_Cerebellar_Hemisphere	493	139	137	2.17839e-17	2.54839e-19	0.930434	0.0108259	0.0587403
8:142712416-142762416	ENSG00000185730	ZNF696	79943	Ovary	493	139	137	2.17374e-17	3.01568e-19	0.928447	0.0128218	0.0587317
8:142712416-142762416	ENSG00000158106	RHPN1	114822	Prostate	493	139	137	2.17982e-17	2.40899e-19	0.931045	0.0102306	0.0587249
8:142712416-142762416	ENSG00000104522	GFUS	7264	Colon_Transverse	493	139	137	2.18274e-17	2.11737e-19	0.932292	0.00898496	0.0587234
8:142712416-142762416	ENSG00000171045	TSNARE1	203062	Brain_Cerebellum	493	139	137	2.18113e-17	2.27975e-19	0.931602	0.00967856	0.0587192
8:142712416-142762416	ENSG00000181638	ZFP41	286128	Brain_Cerebellar_Hemisphere	493	139	137	2.17744e-17	2.66095e-19	0.930025	0.0113068	0.0586679
8:142712416-142762416	ENSG00000254812	NA	NA	Brain_Frontal_Cortex_BA9	493	139	137	2.18079e-17	2.33065e-19	0.931457	0.00989601	0.0586473
8:142712416-142762416	ENSG00000185730	ZNF696	79943	Cells_EBV-transformed_lymphocytes	493	139	137	2.17948e-17	2.46217e-19	0.930899	0.0104577	0.0586431
8:142712416-142762416	ENSG00000185730	ZNF696	79943	Nerve_Tibial	493	139	137	2.1762e-17	2.7998e-19	0.929497	0.0118999	0.0586032
8:142712416-142762416	ENSG00000184428	TOP1MT	116447	Small_Intestine_Terminal_Ileum	493	139	137	2.17875e-17	2.54505e-19	0.930587	0.0108118	0.0586009
8:142712416-142762416	ENSG00000147813	NAPRT	93100	Colon_Transverse	493	139	137	2.18128e-17	2.29374e-19	0.931665	0.00973843	0.0585963
8:142712416-142762416	ENSG00000167656	LY6D	8581	Cells_EBV-transformed_lymphocytes	493	139	137	2.18095e-17	2.32775e-19	0.931526	0.00988367	0.0585906
8:142712416-142762416	ENSG00000167656	LY6D	8581	Cells_Cultured_fibroblasts	493	139	137	2.1823e-17	2.19508e-19	0.932103	0.00931702	0.0585801
8:142712416-142762416	ENSG00000126233	SLURP1	57152	Artery_Coronary	493	139	137	2.1655e-17	3.87769e-19	0.924925	0.0165038	0.0585712
8:142712416-142762416	ENSG00000185730	ZNF696	79943	Artery_Coronary	493	139	137	2.1764e-17	2.7875e-19	0.929584	0.0118474	0.0585689
8:142712416-142762416	ENSG00000184428	TOP1MT	116447	Cells_EBV-transformed_lymphocytes	493	139	137	2.18013e-17	2.42373e-19	0.931175	0.0102937	0.0585312
8:142712416-142762416	ENSG00000247317	LY6E-DT	NA	Brain_Hippocampus	493	139	137	2.17802e-17	2.63491e-19	0.930274	0.0111957	0.0585304
8:142712416-142762416	ENSG00000250571	GLI4	2738	Thyroid	493	139	137	2.1847e-17	1.97865e-19	0.933126	0.00839274	0.0584808
8:142712416-142762416	ENSG00000183309	ZNF623	9831	Colon_Sigmoid	493	139	137	2.18324e-17	2.1309e-19	0.932505	0.00904305	0.0584518
8:142712416-142762416	ENSG00000261044	NA	NA	Brain_Cerebellum	493	139	137	2.17824e-17	2.64286e-19	0.930371	0.0112298	0.0583997
8:142712416-142762416	ENSG00000158106	RHPN1	114822	Cells_EBV-transformed_lymphocytes	493	139	137	2.17898e-17	2.57694e-19	0.930683	0.0109482	0.0583684
8:142712416-142762416	ENSG00000104529	EEF1D	1936	Brain_Putamen_basal_ganglia	493	139	137	2.17837e-17	2.6481e-19	0.930422	0.0112522	0.0583255
8:142712416-142762416	ENSG00000272172	NA	NA	Brain_Caudate_basal_ganglia	493	139	137	2.17921e-17	2.56734e-19	0.930783	0.0109073	0.0583098
8:142712416-142762416	ENSG00000104529	EEF1D	1936	Adrenal_Gland	493	139	137	2.17911e-17	2.58951e-19	0.930739	0.011002	0.0582585
8:142712416-142762416	ENSG00000272172	NA	NA	Small_Intestine_Terminal_Ileum	493	139	137	2.18112e-17	2.3935e-19	0.931598	0.0101648	0.0582367
8:142712416-142762416	ENSG00000167653	PSCA	8000	Lung	493	139	137	5.79161e-19	2.14714e-17	0.0247371	0.917028	0.0582346
8:142712416-142762416	ENSG00000261693	NA	NA	Brain_Hippocampus	493	139	137	2.18046e-17	2.45977e-19	0.931318	0.0104479	0.0582339
8:142712416-142762416	ENSG00000204839	MROH6	642475	Small_Intestine_Terminal_Ileum	493	139	137	2.18037e-17	2.47212e-19	0.931277	0.0105007	0.0582221
8:142712416-142762416	ENSG00000182759	MAFA	389692	Colon_Sigmoid	493	139	137	2.18198e-17	2.31533e-19	0.931966	0.00983101	0.0582031
8:142712416-142762416	ENSG00000253971	CDC42P3	NA	Ovary	493	139	137	2.18174e-17	2.36616e-19	0.931863	0.0100483	0.0580887
8:142712416-142762416	ENSG00000250571	GLI4	2738	Nerve_Tibial	493	139	137	2.184e-17	2.14884e-19	0.932828	0.00912008	0.0580515
8:142712416-142762416	ENSG00000158106	RHPN1	114822	Brain_Putamen_basal_ganglia	493	139	137	2.1793e-17	2.62805e-19	0.930821	0.0111669	0.0580119
8:142712416-142762416	ENSG00000255050	NA	NA	Brain_Hippocampus	493	139	137	2.18026e-17	2.55045e-19	0.931229	0.0108355	0.0579352
8:142712416-142762416	ENSG00000177335	LINC02904	286122	Ovary	493	139	137	2.18183e-17	2.39655e-19	0.931903	0.0101782	0.0579185
8:142712416-142762416	ENSG00000254859	NA	NA	Spleen	493	138	136	2.18205e-17	2.37661e-19	0.931997	0.010093	0.0579103
8:142712416-142762416	ENSG00000254812	NA	NA	Heart_Left_Ventricle	493	139	137	2.17584e-17	3.0008e-19	0.929343	0.0127591	0.0578981
8:142712416-142762416	ENSG00000014164	ZC3H3	23144	Skin_Not_Sun_Exposed_Suprapubic	493	139	137	2.17999e-17	2.58619e-19	0.931118	0.0109882	0.0578942
8:142712416-142762416	ENSG00000176956	LY6H	4062	Pituitary	493	139	137	2.18397e-17	2.19199e-19	0.932815	0.00930454	0.0578803
8:142712416-142762416	ENSG00000160886	LY6K	54742	Ovary	493	139	137	2.16064e-17	4.53567e-19	0.922851	0.0193149	0.057834
8:142712416-142762416	ENSG00000160932	LY6E	4061	Ovary	493	139	137	2.18181e-17	2.42842e-19	0.931895	0.0103144	0.0577903
8:142712416-142762416	ENSG00000160886	LY6K	54742	Brain_Frontal_Cortex_BA9	493	139	137	8.30869e-21	2.2053e-17	0.00035488	0.94187	0.0577748
8:142712416-142762416	ENSG00000254389	RHPN1-AS1	78998	Brain_Caudate_basal_ganglia	493	139	137	2.18009e-17	2.60693e-19	0.93116	0.0110769	0.0577635
8:142712416-142762416	ENSG00000198576	ARC	23237	Brain_Cerebellar_Hemisphere	493	139	137	2.18073e-17	2.54458e-19	0.93143	0.0108106	0.057759
8:142712416-142762416	ENSG00000234616	JRK	8629	Ovary	493	139	137	2.18326e-17	2.29269e-19	0.932513	0.00973479	0.0577521
8:142712416-142762416	ENSG00000253741	LNCOC1	100288181	Testis	493	139	137	2.17872e-17	2.74809e-19	0.930576	0.0116799	0.0577446
8:142712416-142762416	ENSG00000160932	LY6E	4061	Nerve_Tibial	493	139	137	2.18525e-17	2.09801e-19	0.933361	0.00890329	0.0577352
8:142712416-142762416	ENSG00000261693	NA	NA	Brain_Putamen_basal_ganglia	493	139	137	2.182e-17	2.42611e-19	0.931973	0.0103047	0.0577222
8:142712416-142762416	ENSG00000181638	ZFP41	286128	Brain_Putamen_basal_ganglia	493	139	137	2.18289e-17	2.34022e-19	0.932356	0.00993781	0.0577059
8:142712416-142762416	ENSG00000167656	LY6D	8581	Brain_Putamen_basal_ganglia	493	139	137	2.181e-17	2.53286e-19	0.931547	0.0107606	0.0576925
8:142712416-142762416	ENSG00000250115	AK3P2	NA	Testis	493	139	137	2.18425e-17	2.20806e-19	0.932937	0.00937335	0.0576901
8:142712416-142762416	ENSG00000204839	MROH6	642475	Brain_Cerebellar_Hemisphere	493	139	137	2.18361e-17	2.27563e-19	0.932661	0.00966198	0.0576775
8:142712416-142762416	ENSG00000160932	LY6E	4061	Brain_Frontal_Cortex_BA9	493	139	137	2.18262e-17	2.38114e-19	0.932237	0.0101127	0.0576499
8:142712416-142762416	ENSG00000181790	ADGRB1	575	Esophagus_Gastroesophageal_Junction	493	139	137	2.18328e-17	2.31856e-19	0.932523	0.00984539	0.0576316
8:142712416-142762416	ENSG00000104524	PYCR3	65263	Brain_Hypothalamus	493	139	137	2.18197e-17	2.45311e-19	0.931964	0.0104201	0.057616
8:142712416-142762416	ENSG00000272172	NA	NA	Brain_Cerebellar_Hemisphere	493	139	137	2.18264e-17	2.39048e-19	0.932248	0.0101526	0.0575989
8:142712416-142762416	ENSG00000272172	NA	NA	Brain_Frontal_Cortex_BA9	493	139	137	2.17885e-17	2.77245e-19	0.930627	0.0117841	0.0575888
8:142712416-142762416	ENSG00000185730	ZNF696	79943	Brain_Hypothalamus	493	139	137	2.18139e-17	2.51896e-19	0.931713	0.0107014	0.0575856
8:142712416-142762416	ENSG00000261710	NA	NA	Brain_Cerebellar_Hemisphere	493	139	137	2.18173e-17	2.48897e-19	0.93186	0.0105733	0.0575663
8:142712416-142762416	ENSG00000167656	LY6D	8581	Liver	493	139	137	2.16179e-17	4.48529e-19	0.923343	0.0191	0.0575574
8:142712416-142762416	ENSG00000167653	PSCA	8000	Spleen	493	138	136	2.17623e-17	3.04183e-19	0.929509	0.0129347	0.0575564
8:142712416-142762416	ENSG00000181790	ADGRB1	575	Brain_Cerebellum	493	139	137	2.17914e-17	2.75207e-19	0.930752	0.0116971	0.0575507
8:142712416-142762416	ENSG00000167656	LY6D	8581	Brain_Nucleus_accumbens_basal_ganglia	493	139	137	2.18197e-17	2.46931e-19	0.931962	0.0104894	0.057549
8:142712416-142762416	ENSG00000279605	NA	NA	Brain_Hippocampus	493	139	137	2.18028e-17	2.64019e-19	0.931241	0.0112192	0.0575397
8:142712416-142762416	ENSG00000104524	PYCR3	65263	Brain_Putamen_basal_ganglia	493	139	137	2.1838e-17	2.30206e-19	0.932743	0.00977505	0.0574824
8:142712416-142762416	ENSG00000255050	NA	NA	Small_Intestine_Terminal_Ileum	493	139	137	2.17998e-17	2.68502e-19	0.931111	0.0114108	0.0574778
8:142712416-142762416	ENSG00000176956	LY6H	4062	Brain_Hypothalamus	493	139	137	2.17195e-17	3.48977e-19	0.927684	0.014848	0.0574685
8:142712416-142762416	ENSG00000126233	SLURP1	57152	Stomach	493	139	137	2.18464e-17	2.22342e-19	0.933103	0.00943919	0.0574574
8:142712416-142762416	ENSG00000185730	ZNF696	79943	Brain_Putamen_basal_ganglia	493	139	137	2.18349e-17	2.34768e-19	0.93261	0.00996996	0.0574198
8:142712416-142762416	ENSG00000177335	LINC02904	286122	Brain_Hypothalamus	493	139	137	2.17994e-17	2.7057e-19	0.931093	0.0114992	0.0574079
8:142712416-142762416	ENSG00000167653	PSCA	8000	Adrenal_Gland	493	139	137	2.17388e-17	3.31394e-19	0.928508	0.0140971	0.0573945
8:142712416-142762416	ENSG00000261044	NA	NA	Brain_Putamen_basal_ganglia	493	139	137	2.1818e-17	2.52734e-19	0.931888	0.0107374	0.057375
8:142712416-142762416	ENSG00000250571	GLI4	2738	Ovary	493	139	137	2.1811e-17	2.59811e-19	0.93159	0.0110397	0.0573708
8:142712416-142762416	ENSG00000183309	ZNF623	9831	Prostate	493	139	137	2.1718e-17	3.53054e-19	0.92762	0.0150223	0.0573582
8:142712416-142762416	ENSG00000179886	TIGD5	84948	Brain_Hippocampus	493	139	137	2.18182e-17	2.52981e-19	0.931898	0.010748	0.0573539
8:142712416-142762416	ENSG00000181638	ZFP41	286128	Brain_Hippocampus	493	139	137	2.18285e-17	2.4319e-19	0.932338	0.0103298	0.0573318
8:142712416-142762416	ENSG00000254859	NA	NA	Ovary	493	139	137	2.18265e-17	2.46453e-19	0.932251	0.0104692	0.0572795
8:142712416-142762416	ENSG00000183309	ZNF623	9831	Nerve_Tibial	493	139	137	2.18394e-17	2.34676e-19	0.932805	0.00996625	0.0572292
8:142712416-142762416	ENSG00000247317	LY6E-DT	NA	Brain_Cerebellar_Hemisphere	493	139	137	2.18209e-17	2.53634e-19	0.932015	0.010776	0.0572094
8:142712416-142762416	ENSG00000104529	EEF1D	1936	Pancreas	493	139	137	2.187e-17	2.04536e-19	0.934112	0.0086789	0.057209
8:142712416-142762416	ENSG00000104524	PYCR3	65263	Ovary	493	139	137	2.18135e-17	2.61536e-19	0.931695	0.0111135	0.0571912
8:142712416-142762416	ENSG00000104522	GFUS	7264	Brain_Hypothalamus	493	139	137	2.18417e-17	2.33387e-19	0.932903	0.00991124	0.0571854
8:142712416-142762416	ENSG00000247317	LY6E-DT	NA	Small_Intestine_Terminal_Ileum	493	139	137	2.18029e-17	2.72605e-19	0.931243	0.0115863	0.0571704
8:142712416-142762416	ENSG00000253971	CDC42P3	NA	Brain_Cerebellar_Hemisphere	493	139	137	2.17928e-17	2.83525e-19	0.930813	0.0120528	0.057134
8:142712416-142762416	ENSG00000277494	GPIHBP1	338328	Ovary	493	139	137	2.17822e-17	2.94346e-19	0.930361	0.012515	0.0571243
8:142712416-142762416	ENSG00000253716	MINCR	100507316	Brain_Frontal_Cortex_BA9	493	139	137	2.18332e-17	2.44162e-19	0.932538	0.0103715	0.0570905
8:142712416-142762416	ENSG00000181638	ZFP41	286128	Artery_Aorta	493	139	137	2.18579e-17	2.20582e-19	0.933593	0.00936444	0.057043
8:142712416-142762416	ENSG00000181135	ZNF707	101928160	Brain_Frontal_Cortex_BA9	493	139	137	2.18352e-17	2.44058e-19	0.932624	0.0103672	0.0570084
8:142712416-142762416	ENSG00000177335	LINC02904	286122	Brain_Frontal_Cortex_BA9	493	139	137	2.16799e-17	3.99565e-19	0.925991	0.0170092	0.0569994
8:142712416-142762416	ENSG00000179886	TIGD5	84948	Artery_Aorta	493	139	137	2.18581e-17	2.21476e-19	0.933602	0.00940268	0.0569955
8:142712416-142762416	ENSG00000158106	RHPN1	114822	Brain_Caudate_basal_ganglia	493	139	137	2.17688e-17	3.11214e-19	0.929788	0.0132356	0.0569761
8:142712416-142762416	ENSG00000181135	ZNF707	101928160	Brain_Hypothalamus	493	139	137	2.18445e-17	2.35617e-19	0.933021	0.0100067	0.0569727
8:142712416-142762416	ENSG00000181638	ZFP41	286128	Small_Intestine_Terminal_Ileum	493	139	137	2.18368e-17	2.44121e-19	0.932694	0.0103699	0.0569365
8:142712416-142762416	ENSG00000253196	NA	124902033	Brain_Caudate_basal_ganglia	493	139	137	2.17062e-17	3.749e-19	0.927112	0.0159558	0.0569323
8:142712416-142762416	ENSG00000183309	ZNF623	9831	Brain_Hypothalamus	493	139	137	2.18433e-17	2.38121e-19	0.932968	0.0101137	0.0569184
8:142712416-142762416	ENSG00000014164	ZC3H3	23144	Adrenal_Gland	493	139	137	2.18665e-17	2.14926e-19	0.933962	0.009123	0.0569149
8:142712416-142762416	ENSG00000261044	NA	NA	Brain_Caudate_basal_ganglia	493	139	137	2.1858e-17	2.23639e-19	0.9336	0.00949517	0.0569052
8:142712416-142762416	ENSG00000014164	ZC3H3	23144	Brain_Cerebellar_Hemisphere	493	139	137	2.17985e-17	2.83225e-19	0.931055	0.0120402	0.0569043
8:142712416-142762416	ENSG00000198576	ARC	23237	Brain_Cortex	493	139	137	2.17932e-17	2.88615e-19	0.930828	0.0122704	0.0569017
8:142712416-142762416	ENSG00000104518	GSDMD	79792	Small_Intestine_Terminal_Ileum	493	139	137	2.17951e-17	2.87286e-19	0.930911	0.0122137	0.0568749
8:142712416-142762416	ENSG00000183309	ZNF623	9831	Stomach	493	139	137	2.18554e-17	2.28111e-19	0.933486	0.00968623	0.0568274
8:142712416-142762416	ENSG00000158106	RHPN1	114822	Small_Intestine_Terminal_Ileum	493	139	137	2.18261e-17	2.57462e-19	0.932236	0.0109399	0.0568242
8:142712416-142762416	ENSG00000104518	GSDMD	79792	Brain_Cerebellar_Hemisphere	493	139	137	2.18486e-17	2.35329e-19	0.933198	0.00999455	0.0568079
8:142712416-142762416	ENSG00000255050	NA	NA	Brain_Cerebellar_Hemisphere	493	139	137	2.1801e-17	2.83189e-19	0.931164	0.0120387	0.0567968
8:142712416-142762416	ENSG00000167656	LY6D	8581	Brain_Cerebellum	493	139	137	2.18347e-17	2.49575e-19	0.932603	0.010603	0.0567938
8:142712416-142762416	ENSG00000167653	PSCA	8000	Brain_Caudate_basal_ganglia	493	139	137	4.29541e-18	1.77891e-17	0.183465	0.759751	0.0567841
8:142712416-142762416	ENSG00000253971	CDC42P3	NA	Brain_Caudate_basal_ganglia	493	139	137	2.17295e-17	3.55332e-19	0.928109	0.0151202	0.0567713
8:142712416-142762416	ENSG00000261710	NA	NA	Brain_Cerebellum	493	139	137	2.18447e-17	2.4038e-19	0.933029	0.0102103	0.0567605
8:142712416-142762416	ENSG00000182759	MAFA	389692	Brain_Hippocampus	493	139	137	2.18392e-17	2.45931e-19	0.932796	0.0104474	0.0567566
8:142712416-142762416	ENSG00000253716	MINCR	100507316	Small_Intestine_Terminal_Ileum	493	139	137	2.18226e-17	2.63048e-19	0.932087	0.0111786	0.0567348
8:142712416-142762416	ENSG00000160932	LY6E	4061	Esophagus_Mucosa	493	139	137	2.18784e-17	2.08666e-19	0.934469	0.00885587	0.0566755
8:142712416-142762416	ENSG00000198576	ARC	23237	Brain_Hypothalamus	493	139	137	2.17644e-17	3.24675e-19	0.929602	0.0138109	0.0565876
8:142712416-142762416	ENSG00000253716	MINCR	100507316	Brain_Cerebellar_Hemisphere	493	139	137	2.18274e-17	2.62101e-19	0.932291	0.0111383	0.0565705
8:142712416-142762416	ENSG00000160932	LY6E	4061	Brain_Hypothalamus	493	139	137	2.18604e-17	2.29118e-19	0.9337	0.00972952	0.0565702
8:142712416-142762416	ENSG00000158106	RHPN1	114822	Brain_Hypothalamus	493	139	137	2.18533e-17	2.3625e-19	0.933396	0.0100341	0.0565702
8:142712416-142762416	ENSG00000198576	ARC	23237	Adrenal_Gland	493	139	137	2.18452e-17	2.44478e-19	0.933051	0.0103856	0.0565634
8:142712416-142762416	ENSG00000181097	LINC02878	NA	Small_Intestine_Terminal_Ileum	493	139	137	2.18389e-17	2.50897e-19	0.932783	0.0106597	0.0565576
8:142712416-142762416	ENSG00000182759	MAFA	389692	Lung	493	139	137	2.18219e-17	2.68653e-19	0.932055	0.0114181	0.0565273
8:142712416-142762416	ENSG00000234616	JRK	8629	Adipose_Subcutaneous	493	139	137	2.00145e-17	2.07608e-18	0.854856	0.088617	0.0565267
8:142712416-142762416	ENSG00000160932	LY6E	4061	Heart_Left_Ventricle	493	139	137	2.18955e-17	1.95212e-19	0.9352	0.00828136	0.0565187
8:142712416-142762416	ENSG00000272172	NA	NA	Brain_Nucleus_accumbens_basal_ganglia	493	139	137	2.18647e-17	2.26152e-19	0.933884	0.00960287	0.0565134
8:142712416-142762416	ENSG00000181790	ADGRB1	575	Brain_Frontal_Cortex_BA9	493	139	137	2.18437e-17	2.47176e-19	0.932989	0.0105009	0.0565103
8:142712416-142762416	ENSG00000198576	ARC	23237	Prostate	493	139	137	2.18457e-17	2.45452e-19	0.933072	0.0104272	0.056501
8:142712416-142762416	ENSG00000234616	JRK	8629	Prostate	493	139	137	2.14455e-17	6.45888e-19	0.915979	0.0275306	0.0564904
8:142712416-142762416	ENSG00000181790	ADGRB1	575	Ovary	493	139	137	2.18328e-17	2.59162e-19	0.932519	0.0110128	0.0564679
8:142712416-142762416	ENSG00000104518	GSDMD	79792	Ovary	493	139	137	2.18548e-17	2.38849e-19	0.933463	0.0101453	0.0563921
8:142712416-142762416	ENSG00000255181	CCDC166	100130274	Brain_Cortex	493	139	137	2.18609e-17	2.32964e-19	0.933723	0.00989396	0.0563828
8:142712416-142762416	ENSG00000104518	GSDMD	79792	Prostate	493	139	137	2.18642e-17	2.30545e-19	0.933863	0.00979066	0.0563461
8:142712416-142762416	ENSG00000104518	GSDMD	79792	Esophagus_Gastroesophageal_Junction	493	139	137	2.18743e-17	2.20942e-19	0.934293	0.00938052	0.0563262
8:142712416-142762416	ENSG00000177335	LINC02904	286122	Stomach	493	139	137	2.18853e-17	2.09997e-19	0.934764	0.00891304	0.0563228
8:142712416-142762416	ENSG00000182759	MAFA	389692	Whole_Blood	493	139	137	2.18391e-17	2.56713e-19	0.932789	0.0109084	0.0563026
8:142712416-142762416	ENSG00000104518	GSDMD	79792	Brain_Hippocampus	493	139	137	2.18542e-17	2.42138e-19	0.933434	0.0102859	0.0562805
8:142712416-142762416	ENSG00000234616	JRK	8629	Spleen	493	138	136	2.18085e-17	2.8805e-19	0.931485	0.0122469	0.0562685
8:142712416-142762416	ENSG00000158106	RHPN1	114822	Adipose_Subcutaneous	493	139	137	2.19133e-17	1.83369e-19	0.935961	0.0077758	0.0562629
8:142712416-142762416	ENSG00000204839	MROH6	642475	Brain_Cerebellum	493	139	137	2.18756e-17	2.22665e-19	0.934348	0.00945425	0.0561975
8:142712416-142762416	ENSG00000158106	RHPN1	114822	Brain_Hippocampus	493	139	137	2.18507e-17	2.48265e-19	0.933285	0.0105477	0.0561671
8:142712416-142762416	ENSG00000277494	GPIHBP1	338328	Artery_Coronary	493	139	137	2.18381e-17	2.60885e-19	0.93275	0.0110867	0.0561637
8:142712416-142762416	ENSG00000253716	MINCR	100507316	Esophagus_Muscularis	493	139	137	2.19041e-17	1.95221e-19	0.935566	0.00828212	0.056152
8:142712416-142762416	ENSG00000176956	LY6H	4062	Brain_Cerebellum	493	139	137	2.1859e-17	2.40506e-19	0.93364	0.0102163	0.0561438
8:142712416-142762416	ENSG00000181790	ADGRB1	575	Brain_Hippocampus	493	139	137	2.18448e-17	2.56033e-19	0.933032	0.0108796	0.0560887
8:142712416-142762416	ENSG00000185730	ZNF696	79943	Brain_Frontal_Cortex_BA9	493	139	137	2.18442e-17	2.56738e-19	0.933008	0.0109097	0.0560827
8:142712416-142762416	ENSG00000179886	TIGD5	84948	Colon_Transverse	493	139	137	2.18807e-17	2.23268e-19	0.934565	0.00948026	0.0559545
8:142712416-142762416	ENSG00000254812	NA	NA	Brain_Hippocampus	493	139	137	2.18734e-17	2.30636e-19	0.934255	0.00979497	0.0559505
8:142712416-142762416	ENSG00000126233	SLURP1	57152	Brain_Hippocampus	493	139	137	2.18505e-17	2.54257e-19	0.933278	0.0108039	0.0559179
8:142712416-142762416	ENSG00000104524	PYCR3	65263	Brain_Hippocampus	493	139	137	2.18669e-17	2.38949e-19	0.933976	0.0101501	0.0558741
8:142712416-142762416	ENSG00000177335	LINC02904	286122	Brain_Caudate_basal_ganglia	493	139	137	2.18163e-17	2.89701e-19	0.931815	0.0123178	0.0558671
8:142712416-142762416	ENSG00000014164	ZC3H3	23144	Prostate	493	139	137	2.18752e-17	2.31108e-19	0.934332	0.00981522	0.055853
8:142712416-142762416	ENSG00000181135	ZNF707	101928160	Esophagus_Gastroesophageal_Junction	493	139	137	2.18198e-17	2.86573e-19	0.931965	0.0121842	0.0558507
8:142712416-142762416	ENSG00000160882	CYP11B1	1584	Adrenal_Gland	493	139	137	2.18591e-17	2.47497e-19	0.933644	0.0105152	0.0558404
8:142712416-142762416	ENSG00000255050	NA	NA	Adrenal_Gland	493	139	137	2.185e-17	2.56904e-19	0.933255	0.010917	0.0558276
8:142712416-142762416	ENSG00000253971	CDC42P3	NA	Brain_Cerebellum	493	139	137	2.18818e-17	2.25088e-19	0.934615	0.00955814	0.0558266
8:142712416-142762416	ENSG00000254338	MAFA-AS1	104326051	Stomach	493	139	137	2.18558e-17	2.51219e-19	0.933503	0.0106742	0.0558224
8:142712416-142762416	ENSG00000254812	NA	NA	Spleen	493	138	136	2.18496e-17	2.57728e-19	0.933238	0.0109522	0.0558098
8:142712416-142762416	ENSG00000279605	NA	NA	Heart_Atrial_Appendage	493	139	137	2.18886e-17	2.1872e-19	0.934905	0.00928615	0.0558085
8:142712416-142762416	ENSG00000158106	RHPN1	114822	Spleen	493	138	136	2.18877e-17	2.19641e-19	0.934868	0.00932548	0.055807
8:142712416-142762416	ENSG00000279605	NA	NA	Brain_Frontal_Cortex_BA9	493	139	137	2.18739e-17	2.33851e-19	0.934277	0.00993245	0.0557908
8:142712416-142762416	ENSG00000104522	GFUS	7264	Brain_Hippocampus	493	139	137	2.17908e-17	3.17142e-19	0.930727	0.01349	0.0557831
8:142712416-142762416	ENSG00000147813	NAPRT	93100	Brain_Hippocampus	493	139	137	2.18653e-17	2.42698e-19	0.93391	0.0103103	0.0557797
8:142712416-142762416	ENSG00000014164	ZC3H3	23144	Brain_Caudate_basal_ganglia	493	139	137	2.18115e-17	2.9708e-19	0.931611	0.0126331	0.0557556
8:142712416-142762416	ENSG00000277494	GPIHBP1	338328	Brain_Hippocampus	493	139	137	2.18745e-17	2.34838e-19	0.934301	0.00997467	0.0557243
8:142712416-142762416	ENSG00000171045	TSNARE1	203062	Brain_Hippocampus	493	139	137	2.18715e-17	2.37908e-19	0.934176	0.0101058	0.0557179
8:142712416-142762416	ENSG00000261693	NA	NA	Brain_Caudate_basal_ganglia	493	139	137	2.18563e-17	2.53421e-19	0.933526	0.0107684	0.0557053
8:142712416-142762416	ENSG00000181135	ZNF707	101928160	Brain_Cortex	493	139	137	2.18766e-17	2.33182e-19	0.934392	0.00990396	0.0557043
8:142712416-142762416	ENSG00000255181	CCDC166	100130274	Brain_Frontal_Cortex_BA9	493	139	137	2.17888e-17	3.21083e-19	0.930644	0.0136584	0.0556975
8:142712416-142762416	ENSG00000279605	NA	NA	Brain_Cerebellum	493	139	137	2.18847e-17	2.25779e-19	0.934737	0.00958777	0.0556753
8:142712416-142762416	ENSG00000104522	GFUS	7264	Prostate	493	139	137	2.1892e-17	2.1884e-19	0.935049	0.00929142	0.0556595
8:142712416-142762416	ENSG00000181135	ZNF707	101928160	Adipose_Visceral_Omentum	493	139	137	2.18505e-17	2.60513e-19	0.933277	0.0110713	0.0556515
8:142712416-142762416	ENSG00000181135	ZNF707	101928160	Prostate	493	139	137	2.17501e-17	3.61242e-19	0.928988	0.0153737	0.0556385
8:142712416-142762416	ENSG00000185730	ZNF696	79943	Brain_Cerebellum	493	139	137	2.18864e-17	2.24904e-19	0.934812	0.00955046	0.055638
8:142712416-142762416	ENSG00000272172	NA	NA	Liver	493	139	137	2.18904e-17	2.21849e-19	0.934981	0.00942	0.0555991
8:142712416-142762416	ENSG00000104524	PYCR3	65263	Brain_Cortex	493	139	137	2.18793e-17	2.32977e-19	0.934506	0.00989528	0.055599
8:142712416-142762416	ENSG00000104524	PYCR3	65263	Heart_Left_Ventricle	493	139	137	2.18667e-17	2.46209e-19	0.933969	0.0104605	0.0555706
8:142712416-142762416	ENSG00000104499	GML	2765	Adrenal_Gland	493	139	137	2.17854e-17	3.27565e-19	0.930497	0.0139354	0.0555672
8:142712416-142762416	ENSG00000247317	LY6E-DT	NA	Artery_Coronary	493	139	137	2.18854e-17	2.29574e-19	0.934766	0.00975005	0.0554838
8:142712416-142762416	ENSG00000254389	RHPN1-AS1	78998	Brain_Frontal_Cortex_BA9	493	139	137	2.18804e-17	2.34662e-19	0.934554	0.00996739	0.0554784
8:142712416-142762416	ENSG00000198576	ARC	23237	Skin_Not_Sun_Exposed_Suprapubic	493	139	137	2.1869e-17	2.46829e-19	0.934066	0.0104871	0.0554469
8:142712416-142762416	ENSG00000181638	ZFP41	286128	Brain_Frontal_Cortex_BA9	493	139	137	2.18754e-17	2.40438e-19	0.934341	0.0102141	0.0554452
8:142712416-142762416	ENSG00000184428	TOP1MT	116447	Artery_Coronary	493	139	137	2.18841e-17	2.32895e-19	0.934711	0.00989198	0.0553972
8:142712416-142762416	ENSG00000181135	ZNF707	101928160	Heart_Atrial_Appendage	493	139	137	2.18946e-17	2.22763e-19	0.935161	0.00945926	0.05538
8:142712416-142762416	ENSG00000147813	NAPRT	93100	Artery_Aorta	493	139	137	2.18307e-17	2.87193e-19	0.932431	0.0122112	0.0553577
8:142712416-142762416	ENSG00000104522	GFUS	7264	Colon_Sigmoid	493	139	137	2.1873e-17	2.44976e-19	0.934237	0.010408	0.0553552
8:142712416-142762416	ENSG00000279605	NA	NA	Colon_Transverse	493	139	137	2.18473e-17	2.71008e-19	0.933142	0.0115199	0.0553377
8:142712416-142762416	ENSG00000104524	PYCR3	65263	Heart_Atrial_Appendage	493	139	137	2.1914e-17	2.04397e-19	0.93599	0.00867485	0.0553352
8:142712416-142762416	ENSG00000181790	ADGRB1	575	Pituitary	493	139	137	2.17561e-17	3.63839e-19	0.929247	0.015485	0.0552679
8:142712416-142762416	ENSG00000234616	JRK	8629	Brain_Frontal_Cortex_BA9	493	139	137	2.17869e-17	3.33303e-19	0.930559	0.0141807	0.0552602
8:142712416-142762416	ENSG00000171045	TSNARE1	203062	Brain_Nucleus_accumbens_basal_ganglia	493	139	137	2.18833e-17	2.37638e-19	0.934679	0.0100947	0.0552265
8:142712416-142762416	ENSG00000254812	NA	NA	Brain_Caudate_basal_ganglia	493	139	137	2.1872e-17	2.49441e-19	0.934196	0.0105989	0.0552049
8:142712416-142762416	ENSG00000171045	TSNARE1	203062	Nerve_Tibial	493	139	137	2.19106e-17	2.14041e-19	0.935845	0.00908702	0.0550676
8:142712416-142762416	ENSG00000277494	GPIHBP1	338328	Colon_Transverse	493	139	137	2.19117e-17	2.13194e-19	0.935889	0.00905088	0.0550597
8:142712416-142762416	ENSG00000179886	TIGD5	84948	Brain_Caudate_basal_ganglia	493	139	137	2.18026e-17	3.22278e-19	0.931231	0.0137101	0.055059
8:142712416-142762416	ENSG00000171045	TSNARE1	203062	Artery_Coronary	493	139	137	2.1774e-17	3.5166e-19	0.930011	0.0149651	0.0550244
8:142712416-142762416	ENSG00000185730	ZNF696	79943	Brain_Caudate_basal_ganglia	493	139	137	2.18965e-17	2.29383e-19	0.93524	0.00974238	0.0550173
8:142712416-142762416	ENSG00000184428	TOP1MT	116447	Brain_Nucleus_accumbens_basal_ganglia	493	139	137	2.18864e-17	2.40349e-19	0.934809	0.0102108	0.0549805
8:142712416-142762416	ENSG00000171045	TSNARE1	203062	Liver	493	139	137	2.18776e-17	2.49959e-19	0.934433	0.0106213	0.0549456
8:142712416-142762416	ENSG00000234616	JRK	8629	Artery_Coronary	493	139	137	2.18617e-17	2.65895e-19	0.933755	0.011302	0.0549435
8:142712416-142762416	ENSG00000247317	LY6E-DT	NA	Liver	493	139	137	2.18465e-17	2.81338e-19	0.933105	0.0119615	0.0549333
8:142712416-142762416	ENSG00000254859	NA	NA	Prostate	493	139	137	2.18911e-17	2.36758e-19	0.935013	0.0100575	0.0549294
8:142712416-142762416	ENSG00000250571	GLI4	2738	Prostate	493	139	137	2.19048e-17	2.23345e-19	0.935597	0.00948459	0.0549185
8:142712416-142762416	ENSG00000254338	MAFA-AS1	104326051	Prostate	493	139	137	2.19095e-17	2.19826e-19	0.935798	0.00933431	0.0548673
8:142712416-142762416	ENSG00000279605	NA	NA	Liver	493	139	137	2.19063e-17	2.23269e-19	0.935659	0.00948137	0.0548592
8:142712416-142762416	ENSG00000272172	NA	NA	Colon_Transverse	493	139	137	2.1802e-17	3.27743e-19	0.931205	0.0139437	0.0548512
8:142712416-142762416	ENSG00000104529	EEF1D	1936	Prostate	493	139	137	2.18961e-17	2.34276e-19	0.935226	0.00995157	0.0548224
8:142712416-142762416	ENSG00000160932	LY6E	4061	Artery_Tibial	493	139	137	2.17783e-17	3.52068e-19	0.930195	0.0149827	0.0548218
8:142712416-142762416	ENSG00000261710	NA	NA	Brain_Caudate_basal_ganglia	493	139	137	2.1906e-17	2.2533e-19	0.93565	0.00956949	0.054781
8:142712416-142762416	ENSG00000182759	MAFA	389692	Heart_Left_Ventricle	493	139	137	2.18753e-17	2.5619e-19	0.934338	0.0108876	0.0547749
8:142712416-142762416	ENSG00000234616	JRK	8629	Esophagus_Gastroesophageal_Junction	493	139	137	2.17496e-17	3.82805e-19	0.928968	0.0162956	0.0547364
8:142712416-142762416	ENSG00000104518	GSDMD	79792	Brain_Nucleus_accumbens_basal_ganglia	493	139	137	2.18945e-17	2.39957e-19	0.935157	0.0101944	0.054649
8:142712416-142762416	ENSG00000277332	NA	101928087	Brain_Nucleus_accumbens_basal_ganglia	493	139	137	2.19035e-17	2.31309e-19	0.935539	0.00982504	0.054636
8:142712416-142762416	ENSG00000254389	RHPN1-AS1	78998	Skin_Not_Sun_Exposed_Suprapubic	493	139	137	2.19317e-17	2.03223e-19	0.936746	0.00862544	0.054629
8:142712416-142762416	ENSG00000253716	MINCR	100507316	Brain_Nucleus_accumbens_basal_ganglia	493	139	137	2.18981e-17	2.36935e-19	0.935309	0.0100653	0.0546252
8:142712416-142762416	ENSG00000272172	NA	NA	Artery_Coronary	493	139	137	2.18601e-17	2.76757e-19	0.933689	0.0117663	0.054545
8:142712416-142762416	ENSG00000181638	ZFP41	286128	Esophagus_Gastroesophageal_Junction	493	139	137	2.18721e-17	2.65159e-19	0.9342	0.0112709	0.0545292
8:142712416-142762416	ENSG00000176956	LY6H	4062	Brain_Caudate_basal_ganglia	493	139	137	2.18994e-17	2.38086e-19	0.935366	0.0101146	0.0545196
8:142712416-142762416	ENSG00000104522	GFUS	7264	Heart_Atrial_Appendage	493	139	137	2.1934e-17	2.03605e-19	0.936843	0.00864186	0.0545147
8:142712416-142762416	ENSG00000176956	LY6H	4062	Brain_Cortex	493	139	137	2.19123e-17	2.25521e-19	0.935915	0.00957792	0.0545067
8:142712416-142762416	ENSG00000182759	MAFA	389692	Brain_Cortex	493	139	137	2.1894e-17	2.44087e-19	0.935134	0.0103709	0.0544946
8:142712416-142762416	ENSG00000179886	TIGD5	84948	Adipose_Visceral_Omentum	493	139	137	2.19264e-17	2.12298e-19	0.936519	0.00901319	0.0544675
8:142712416-142762416	ENSG00000261710	NA	NA	Brain_Nucleus_accumbens_basal_ganglia	493	139	137	2.19023e-17	2.36496e-19	0.935491	0.0100467	0.0544625
8:142712416-142762416	ENSG00000198576	ARC	23237	Brain_Nucleus_accumbens_basal_ganglia	493	139	137	2.19023e-17	2.36807e-19	0.93549	0.01006	0.0544502
8:142712416-142762416	ENSG00000104529	EEF1D	1936	Liver	493	139	137	2.189e-17	2.49229e-19	0.934965	0.0105906	0.0544439
8:142712416-142762416	ENSG00000234616	JRK	8629	Lung	493	139	137	2.17811e-17	3.59384e-19	0.930312	0.0152956	0.0543921
8:142712416-142762416	ENSG00000198576	ARC	23237	Adipose_Visceral_Omentum	493	139	137	2.1923e-17	2.18504e-19	0.936373	0.00927839	0.0543489
8:142712416-142762416	ENSG00000171045	TSNARE1	203062	Brain_Caudate_basal_ganglia	493	139	137	2.19125e-17	2.30021e-19	0.935926	0.00977034	0.0543041
8:142712416-142762416	ENSG00000204839	MROH6	642475	Spleen	493	138	136	2.19114e-17	2.32097e-19	0.935877	0.00985906	0.0542643
8:142712416-142762416	ENSG00000254859	NA	NA	Artery_Tibial	493	139	137	2.17779e-17	3.65576e-19	0.930176	0.0155602	0.0542634
8:142712416-142762416	ENSG00000261693	NA	NA	Adrenal_Gland	493	139	137	2.19281e-17	2.16182e-19	0.936592	0.00917931	0.0542284
8:142712416-142762416	ENSG00000253971	CDC42P3	NA	Brain_Cortex	493	139	137	2.19173e-17	2.27009e-19	0.936131	0.00964179	0.0542276
8:142712416-142762416	ENSG00000184428	TOP1MT	116447	Brain_Cortex	493	139	137	2.19052e-17	2.39122e-19	0.935616	0.0101591	0.0542253
8:142712416-142762416	ENSG00000147813	NAPRT	93100	Adrenal_Gland	493	139	137	2.19185e-17	2.26478e-19	0.936183	0.00961911	0.0541975
8:142712416-142762416	ENSG00000277494	GPIHBP1	338328	Heart_Atrial_Appendage	493	139	137	2.18763e-17	2.6873e-19	0.934379	0.0114238	0.054197
8:142712416-142762416	ENSG00000277494	GPIHBP1	338328	Liver	493	139	137	2.18995e-17	2.45701e-19	0.935368	0.0104402	0.0541918
8:142712416-142762416	ENSG00000253716	MINCR	100507316	Brain_Caudate_basal_ganglia	493	139	137	2.189e-17	2.5584e-19	0.934963	0.0108733	0.0541635
8:142712416-142762416	ENSG00000250571	GLI4	2738	Artery_Coronary	493	139	137	2.1918e-17	2.28113e-19	0.936161	0.009689	0.0541498
8:142712416-142762416	ENSG00000167656	LY6D	8581	Artery_Coronary	493	139	137	2.18748e-17	2.71348e-19	0.934317	0.0115356	0.0541475
8:142712416-142762416	ENSG00000254812	NA	NA	Brain_Cortex	493	139	137	2.19061e-17	2.40227e-19	0.935653	0.0102064	0.0541406
8:142712416-142762416	ENSG00000104522	GFUS	7264	Pituitary	493	139	137	2.18908e-17	2.55923e-19	0.934998	0.0108769	0.0541256
8:142712416-142762416	ENSG00000272172	NA	NA	Stomach	493	139	137	2.18445e-17	3.02659e-19	0.933022	0.012873	0.0541054
8:142712416-142762416	ENSG00000179886	TIGD5	84948	Adipose_Subcutaneous	493	139	137	2.19526e-17	1.95383e-19	0.93764	0.00829113	0.0540689
8:142712416-142762416	ENSG00000253971	CDC42P3	NA	Prostate	493	139	137	2.19149e-17	2.33797e-19	0.936026	0.00993189	0.0540422
8:142712416-142762416	ENSG00000182759	MAFA	389692	Artery_Coronary	493	139	137	2.18813e-17	2.67895e-19	0.934594	0.0113883	0.0540174
8:142712416-142762416	ENSG00000104518	GSDMD	79792	Brain_Cortex	493	139	137	2.19041e-17	2.45373e-19	0.935569	0.0104263	0.0540051
8:142712416-142762416	ENSG00000182759	MAFA	389692	Prostate	493	139	137	2.192e-17	2.29785e-19	0.936245	0.00976055	0.0539946
8:142712416-142762416	ENSG00000261693	NA	NA	Brain_Cerebellum	493	139	137	2.18619e-17	2.88649e-19	0.933765	0.0122748	0.0539605
8:142712416-142762416	ENSG00000254389	RHPN1-AS1	78998	Brain_Cortex	493	139	137	2.17905e-17	3.6017e-19	0.930713	0.0153296	0.0539573
8:142712416-142762416	ENSG00000181135	ZNF707	101928160	Artery_Coronary	493	139	137	2.19194e-17	2.31954e-19	0.936218	0.00985326	0.0539287
8:142712416-142762416	ENSG00000204839	MROH6	642475	Brain_Caudate_basal_ganglia	493	139	137	2.19067e-17	2.44595e-19	0.935679	0.0103932	0.0539275
8:142712416-142762416	ENSG00000181638	ZFP41	286128	Brain_Caudate_basal_ganglia	493	139	137	2.19044e-17	2.47601e-19	0.935577	0.0105216	0.0539009
8:142712416-142762416	ENSG00000198576	ARC	23237	Brain_Cerebellum	493	139	137	2.19126e-17	2.39407e-19	0.935929	0.0101717	0.0538995
8:142712416-142762416	ENSG00000104522	GFUS	7264	Breast_Mammary_Tissue	493	139	137	2.19567e-17	1.96273e-19	0.937811	0.00832934	0.0538592
8:142712416-142762416	ENSG00000234616	JRK	8629	Brain_Cerebellum	493	139	137	2.19165e-17	2.37133e-19	0.936095	0.0100746	0.0538309
8:142712416-142762416	ENSG00000247317	LY6E-DT	NA	Colon_Transverse	493	139	137	2.19469e-17	2.07098e-19	0.937395	0.00879176	0.0538135
8:142712416-142762416	ENSG00000104518	GSDMD	79792	Liver	493	139	137	2.19182e-17	2.36575e-19	0.93617	0.0100508	0.0537791
8:142712416-142762416	ENSG00000160932	LY6E	4061	Prostate	493	139	137	2.19035e-17	2.51323e-19	0.935542	0.0106807	0.0537773
8:142712416-142762416	ENSG00000185730	ZNF696	79943	Prostate	493	139	137	2.1877e-17	2.78105e-19	0.934411	0.0118246	0.0537643
8:142712416-142762416	ENSG00000279605	NA	NA	Cells_Cultured_fibroblasts	493	139	137	2.19496e-17	2.06679e-19	0.93751	0.00877395	0.0537159
8:142712416-142762416	ENSG00000255050	NA	NA	Liver	493	139	137	2.1923e-17	2.33415e-19	0.936372	0.00991592	0.0537117
8:142712416-142762416	ENSG00000160882	CYP11B1	1584	Artery_Coronary	493	139	137	2.19269e-17	2.29521e-19	0.936542	0.00974959	0.0537085
8:142712416-142762416	ENSG00000181790	ADGRB1	575	Adipose_Subcutaneous	493	139	137	2.19319e-17	2.24565e-19	0.936755	0.0095379	0.0537075
8:142712416-142762416	ENSG00000183309	ZNF623	9831	Brain_Cerebellum	493	139	137	2.19369e-17	2.20787e-19	0.93697	0.00937657	0.0536538
8:142712416-142762416	ENSG00000254859	NA	NA	Heart_Atrial_Appendage	493	139	137	2.19387e-17	2.19668e-19	0.937043	0.00932883	0.0536279
8:142712416-142762416	ENSG00000234616	JRK	8629	Brain_Caudate_basal_ganglia	493	139	137	2.19314e-17	2.26932e-19	0.936734	0.0096391	0.0536265
8:142712416-142762416	ENSG00000182759	MAFA	389692	Adrenal_Gland	493	139	137	2.1941e-17	2.17355e-19	0.937144	0.00923001	0.0536265
8:142712416-142762416	ENSG00000185730	ZNF696	79943	Spleen	493	138	136	2.19201e-17	2.38611e-19	0.936249	0.0101379	0.053613
8:142712416-142762416	ENSG00000104522	GFUS	7264	Whole_Blood	493	139	137	2.198e-17	1.79729e-19	0.938807	0.00762302	0.0535701
8:142712416-142762416	ENSG00000254812	NA	NA	Artery_Coronary	493	139	137	2.19043e-17	2.55594e-19	0.935573	0.0108633	0.0535634
8:142712416-142762416	ENSG00000158106	RHPN1	114822	Artery_Coronary	493	139	137	2.19321e-17	2.2854e-19	0.936761	0.00970786	0.0535307
8:142712416-142762416	ENSG00000182759	MAFA	389692	Nerve_Tibial	493	139	137	2.19352e-17	2.26227e-19	0.936896	0.00960911	0.0534949
8:142712416-142762416	ENSG00000160882	CYP11B1	1584	Spleen	493	138	136	2.19058e-17	2.56591e-19	0.935638	0.010906	0.0534563
8:142712416-142762416	ENSG00000160886	LY6K	54742	Brain_Cortex	493	139	137	1.17672e-19	2.20454e-17	0.00502599	0.941546	0.0534275
8:142712416-142762416	ENSG00000255050	NA	NA	Spleen	493	138	136	2.1919e-17	2.45011e-19	0.936205	0.0104115	0.0533836
8:142712416-142762416	ENSG00000250115	AK3P2	NA	Spleen	493	138	136	2.17237e-17	4.41994e-19	0.927862	0.0188251	0.0533126
8:142712416-142762416	ENSG00000179886	TIGD5	84948	Brain_Cerebellum	493	139	137	2.19245e-17	2.42323e-19	0.936438	0.0102968	0.0532648
8:142712416-142762416	ENSG00000272172	NA	NA	Spleen	493	138	136	2.18618e-17	3.05399e-19	0.933759	0.0129909	0.0532504
8:142712416-142762416	ENSG00000160932	LY6E	4061	Heart_Atrial_Appendage	493	139	137	2.18902e-17	2.77456e-19	0.934975	0.0117974	0.0532276
8:142712416-142762416	ENSG00000160932	LY6E	4061	Lung	493	139	137	2.19336e-17	2.35886e-19	0.936825	0.010022	0.053153
8:142712416-142762416	ENSG00000160932	LY6E	4061	Spleen	493	138	136	2.19573e-17	2.14664e-19	0.93784	0.00911569	0.053044
8:142712416-142762416	ENSG00000176956	LY6H	4062	Testis	493	139	137	2.19566e-17	2.15409e-19	0.93781	0.00914751	0.0530424
8:142712416-142762416	ENSG00000198576	ARC	23237	Cells_Cultured_fibroblasts	493	139	137	1.84517e-17	3.72043e-18	0.788109	0.158854	0.0530377
8:142712416-142762416	ENSG00000250571	GLI4	2738	Colon_Sigmoid	493	139	137	2.19084e-17	2.64828e-19	0.935751	0.0112583	0.0529904
8:142712416-142762416	ENSG00000250571	GLI4	2738	Pituitary	493	139	137	2.19341e-17	2.39397e-19	0.93685	0.0101721	0.052978
8:142712416-142762416	ENSG00000147813	NAPRT	93100	Spleen	493	138	136	2.1947e-17	2.26826e-19	0.937399	0.00963521	0.0529654
8:142712416-142762416	ENSG00000255181	CCDC166	100130274	Spleen	493	138	136	2.196e-17	2.15494e-19	0.937954	0.00915128	0.0528952
8:142712416-142762416	ENSG00000279605	NA	NA	Adrenal_Gland	493	139	137	2.1822e-17	3.54639e-19	0.93206	0.0150945	0.0528455
8:142712416-142762416	ENSG00000254859	NA	NA	Thyroid	493	139	137	2.1989e-17	1.888e-19	0.939192	0.00801122	0.0527963
8:142712416-142762416	ENSG00000181135	ZNF707	101928160	Pituitary	493	139	137	2.19605e-17	2.17667e-19	0.937977	0.00924419	0.0527791
8:142712416-142762416	ENSG00000160932	LY6E	4061	Colon_Transverse	493	139	137	2.19501e-17	2.28924e-19	0.937529	0.00972505	0.0527456
8:142712416-142762416	ENSG00000179886	TIGD5	84948	Heart_Left_Ventricle	493	139	137	2.19639e-17	2.15514e-19	0.938122	0.00915228	0.0527257
8:142712416-142762416	ENSG00000183309	ZNF623	9831	Heart_Left_Ventricle	493	139	137	2.19757e-17	2.04898e-19	0.938627	0.00869891	0.0526744
8:142712416-142762416	ENSG00000254389	RHPN1-AS1	78998	Pituitary	493	139	137	2.19582e-17	2.22939e-19	0.937876	0.00946951	0.0526545
8:142712416-142762416	ENSG00000181097	LINC02878	NA	Adrenal_Gland	493	139	137	2.19487e-17	2.32757e-19	0.937473	0.00988885	0.0526385
8:142712416-142762416	ENSG00000183309	ZNF623	9831	Esophagus_Gastroesophageal_Junction	493	139	137	2.19581e-17	2.24424e-19	0.937873	0.00953301	0.0525938
8:142712416-142762416	ENSG00000253716	MINCR	100507316	Heart_Atrial_Appendage	493	139	137	2.19811e-17	2.02431e-19	0.938854	0.00859368	0.0525521
8:142712416-142762416	ENSG00000014164	ZC3H3	23144	Skin_Sun_Exposed_Lower_leg	493	139	137	2.19291e-17	2.55544e-19	0.936633	0.0108623	0.0525043
8:142712416-142762416	ENSG00000104524	PYCR3	65263	Thyroid	493	139	137	2.198e-17	2.05629e-19	0.938808	0.00873037	0.0524613
8:142712416-142762416	ENSG00000167656	LY6D	8581	Thyroid	493	139	137	2.20031e-17	1.82884e-19	0.939796	0.00775888	0.0524448
8:142712416-142762416	ENSG00000181638	ZFP41	286128	Stomach	493	139	137	2.18934e-17	2.92661e-19	0.935109	0.0124477	0.0524429
8:142712416-142762416	ENSG00000204839	MROH6	642475	Testis	493	139	137	2.19445e-17	2.41601e-19	0.937294	0.0102668	0.0524396
8:142712416-142762416	ENSG00000254859	NA	NA	Adrenal_Gland	493	139	137	2.19317e-17	2.55593e-19	0.936746	0.0108645	0.0523891
8:142712416-142762416	ENSG00000253971	CDC42P3	NA	Pituitary	493	139	137	2.192e-17	2.67581e-19	0.936244	0.0113765	0.0523794
8:142712416-142762416	ENSG00000185730	ZNF696	79943	Esophagus_Gastroesophageal_Junction	493	139	137	2.19441e-17	2.44126e-19	0.937274	0.0103747	0.0523512
8:142712416-142762416	ENSG00000104518	GSDMD	79792	Spleen	493	138	136	2.19132e-17	2.75695e-19	0.935953	0.0117231	0.0523236
8:142712416-142762416	ENSG00000254338	MAFA-AS1	104326051	Esophagus_Mucosa	493	139	137	2.19871e-17	2.02619e-19	0.939112	0.00860198	0.0522864
8:142712416-142762416	ENSG00000181135	ZNF707	101928160	Adrenal_Gland	493	139	137	2.18452e-17	3.44573e-19	0.933049	0.0146651	0.0522856
8:142712416-142762416	ENSG00000176956	LY6H	4062	Breast_Mammary_Tissue	493	139	137	2.19526e-17	2.37766e-19	0.937636	0.0101032	0.0522605
8:142712416-142762416	ENSG00000184428	TOP1MT	116447	Thyroid	493	139	137	2.19968e-17	1.93735e-19	0.939524	0.00822256	0.0522531
8:142712416-142762416	ENSG00000204839	MROH6	642475	Adrenal_Gland	493	139	137	2.19127e-17	2.78824e-19	0.935935	0.0118569	0.0522083
8:142712416-142762416	ENSG00000104518	GSDMD	79792	Adrenal_Gland	493	139	137	2.19615e-17	2.30095e-19	0.938017	0.00977558	0.0522077
8:142712416-142762416	ENSG00000126233	SLURP1	57152	Heart_Atrial_Appendage	493	139	137	2.18194e-17	3.72815e-19	0.931951	0.0158715	0.0521779
8:142712416-142762416	ENSG00000254338	MAFA-AS1	104326051	Nerve_Tibial	493	139	137	2.19902e-17	2.02721e-19	0.939244	0.00860648	0.0521492
8:142712416-142762416	ENSG00000104529	EEF1D	1936	Lung	493	139	137	2.19944e-17	1.98715e-19	0.939423	0.00843537	0.0521419
8:142712416-142762416	ENSG00000279605	NA	NA	Esophagus_Muscularis	493	139	137	2.19865e-17	2.07368e-19	0.939086	0.00880499	0.0521089
8:142712416-142762416	ENSG00000160882	CYP11B1	1584	Heart_Atrial_Appendage	493	139	137	2.19788e-17	2.16068e-19	0.938757	0.00917662	0.0520664
8:142712416-142762416	ENSG00000272172	NA	NA	Pituitary	493	139	137	2.19764e-17	2.19132e-19	0.938653	0.00930752	0.0520397
8:142712416-142762416	ENSG00000104529	EEF1D	1936	Muscle_Skeletal	493	139	137	2.1998e-17	2.0026e-19	0.939575	0.00850155	0.0519229
8:142712416-142762416	ENSG00000254812	NA	NA	Pituitary	493	139	137	2.17856e-17	4.13411e-19	0.930503	0.0176057	0.0518911
8:142712416-142762416	ENSG00000254812	NA	NA	Skin_Not_Sun_Exposed_Suprapubic	493	139	137	2.2017e-17	1.84269e-19	0.940389	0.0078187	0.0517919
8:142712416-142762416	ENSG00000104529	EEF1D	1936	Cells_Cultured_fibroblasts	493	139	137	2.19669e-17	2.3517e-19	0.938251	0.00999279	0.0517562
8:142712416-142762416	ENSG00000255181	CCDC166	100130274	Testis	493	139	137	2.20013e-17	2.02067e-19	0.939719	0.00857897	0.0517022
8:142712416-142762416	ENSG00000147813	NAPRT	93100	Stomach	493	139	137	2.19864e-17	2.17987e-19	0.939084	0.00925901	0.0516575
8:142712416-142762416	ENSG00000181638	ZFP41	286128	Pituitary	493	139	137	2.19074e-17	2.97827e-19	0.935708	0.0126691	0.0516231
8:142712416-142762416	ENSG00000104529	EEF1D	1936	Thyroid	493	139	137	2.17584e-17	4.46845e-19	0.929345	0.019034	0.0516213
8:142712416-142762416	ENSG00000253931	LINC02990	NA	Whole_Blood	493	139	137	2.20108e-17	1.96018e-19	0.940122	0.00832077	0.051557
8:142712416-142762416	ENSG00000158106	RHPN1	114822	Colon_Transverse	493	139	137	2.196e-17	2.48318e-19	0.937952	0.0105547	0.0514928
8:142712416-142762416	ENSG00000255050	NA	NA	Testis	493	139	137	2.1997e-17	2.11711e-19	0.939537	0.00899111	0.0514723
8:142712416-142762416	ENSG00000254859	NA	NA	Esophagus_Mucosa	493	139	137	2.20071e-17	2.02841e-19	0.939966	0.00861233	0.0514215
8:142712416-142762416	ENSG00000181097	LINC02878	NA	Artery_Tibial	493	139	137	2.19628e-17	2.48746e-19	0.938075	0.0105731	0.0513522
8:142712416-142762416	ENSG00000179142	CYP11B2	1585	Testis	493	139	137	2.19995e-17	2.1254e-19	0.939642	0.00902668	0.0513309
8:142712416-142762416	ENSG00000181638	ZFP41	286128	Pancreas	493	139	137	2.19416e-17	2.72496e-19	0.93717	0.0115876	0.0512421
8:142712416-142762416	ENSG00000177335	LINC02904	286122	Esophagus_Gastroesophageal_Junction	493	139	137	2.19701e-17	2.46321e-19	0.938388	0.0104697	0.0511426
8:142712416-142762416	ENSG00000126233	SLURP1	57152	Adipose_Visceral_Omentum	493	139	137	2.20024e-17	2.15292e-19	0.939766	0.00914447	0.0510894
8:142712416-142762416	ENSG00000181790	ADGRB1	575	Testis	493	139	137	2.19746e-17	2.43131e-19	0.938578	0.0103335	0.0510886
8:142712416-142762416	ENSG00000204839	MROH6	642475	Adipose_Visceral_Omentum	493	139	137	2.19925e-17	2.26553e-19	0.939344	0.00962547	0.0510308
8:142712416-142762416	ENSG00000234616	JRK	8629	Adipose_Visceral_Omentum	493	139	137	2.19486e-17	2.70802e-19	0.937469	0.0115155	0.051016
8:142712416-142762416	ENSG00000253716	MINCR	100507316	Colon_Transverse	493	139	137	2.19986e-17	2.21131e-19	0.939601	0.00939392	0.0510051
8:142712416-142762416	ENSG00000272172	NA	NA	Artery_Aorta	493	139	137	2.19618e-17	2.57952e-19	0.938029	0.0109666	0.0510041
8:142712416-142762416	ENSG00000185730	ZNF696	79943	Cells_Cultured_fibroblasts	493	139	137	2.20244e-17	2.00012e-19	0.940706	0.00849209	0.0508023
8:142712416-142762416	ENSG00000261693	NA	NA	Colon_Sigmoid	493	139	137	2.20151e-17	2.10034e-19	0.940306	0.00892017	0.0507742
8:142712416-142762416	ENSG00000160932	LY6E	4061	Testis	493	139	137	2.19915e-17	2.33656e-19	0.939298	0.00992913	0.0507725
8:142712416-142762416	ENSG00000158106	RHPN1	114822	Cells_Cultured_fibroblasts	493	139	137	2.19037e-17	3.21468e-19	0.935548	0.0136798	0.0507721
8:142712416-142762416	ENSG00000160882	CYP11B1	1584	Stomach	493	139	137	2.20075e-17	2.18564e-19	0.939983	0.00928454	0.0507329
8:142712416-142762416	ENSG00000198576	ARC	23237	Esophagus_Gastroesophageal_Junction	493	139	137	2.19996e-17	2.2733e-19	0.939647	0.009659	0.0506936
8:142712416-142762416	ENSG00000234616	JRK	8629	Colon_Sigmoid	493	139	137	2.20113e-17	2.16321e-19	0.940144	0.00918882	0.0506673
8:142712416-142762416	ENSG00000104524	PYCR3	65263	Colon_Sigmoid	493	139	137	2.19991e-17	2.29998e-19	0.939625	0.00977307	0.0506024
8:142712416-142762416	ENSG00000181638	ZFP41	286128	Nerve_Tibial	493	139	137	2.19312e-17	2.99032e-19	0.936722	0.0127217	0.0505559
8:142712416-142762416	ENSG00000254338	MAFA-AS1	104326051	Heart_Atrial_Appendage	493	139	137	2.19378e-17	2.92435e-19	0.937005	0.0124399	0.0505554
8:142712416-142762416	ENSG00000104522	GFUS	7264	Stomach	493	139	137	2.20109e-17	2.24738e-19	0.940128	0.00954865	0.0503233
8:142712416-142762416	ENSG00000254859	NA	NA	Pancreas	493	139	137	2.2004e-17	2.32444e-19	0.939832	0.00987784	0.0502898
8:142712416-142762416	ENSG00000272172	NA	NA	Breast_Mammary_Tissue	493	139	137	2.20292e-17	2.07975e-19	0.940911	0.00883274	0.0502564
8:142712416-142762416	ENSG00000160886	LY6K	54742	Brain_Caudate_basal_ganglia	493	139	137	7.46828e-21	2.22325e-17	0.000318985	0.949543	0.0501375
8:142712416-142762416	ENSG00000104518	GSDMD	79792	Colon_Sigmoid	493	139	137	2.18226e-17	4.17524e-19	0.932084	0.0177831	0.050133
8:142712416-142762416	ENSG00000198576	ARC	23237	Colon_Sigmoid	493	139	137	2.19677e-17	2.73773e-19	0.938281	0.0116433	0.0500756
8:142712416-142762416	ENSG00000250571	GLI4	2738	Stomach	493	139	137	2.2022e-17	2.19666e-19	0.940602	0.00933228	0.0500659
8:142712416-142762416	ENSG00000147813	NAPRT	93100	Colon_Sigmoid	493	139	137	2.19488e-17	2.93949e-19	0.937477	0.0125051	0.0500181
8:142712416-142762416	ENSG00000253716	MINCR	100507316	Lung	493	139	137	2.2036e-17	2.0745e-19	0.941202	0.00881061	0.0499874
8:142712416-142762416	ENSG00000147813	NAPRT	93100	Testis	493	139	137	2.20064e-17	2.37969e-19	0.939937	0.0101142	0.0499492
8:142712416-142762416	ENSG00000255050	NA	NA	Colon_Sigmoid	493	139	137	2.18567e-17	3.8801e-19	0.933544	0.0165227	0.0499333
8:142712416-142762416	ENSG00000104522	GFUS	7264	Esophagus_Muscularis	493	139	137	2.20241e-17	2.20834e-19	0.940692	0.00938234	0.0499261
8:142712416-142762416	ENSG00000255050	NA	NA	Stomach	493	139	137	2.20373e-17	2.07827e-19	0.941255	0.00882678	0.0499184
8:142712416-142762416	ENSG00000126233	SLURP1	57152	Nerve_Tibial	493	139	137	2.20433e-17	2.04287e-19	0.941512	0.00867569	0.0498119
8:142712416-142762416	ENSG00000167656	LY6D	8581	Artery_Aorta	493	139	137	2.20454e-17	2.04685e-19	0.9416	0.0086928	0.0497074
8:142712416-142762416	ENSG00000254812	NA	NA	Colon_Sigmoid	493	139	137	2.20253e-17	2.26229e-19	0.940745	0.00961305	0.0496415
8:142712416-142762416	ENSG00000183309	ZNF623	9831	Esophagus_Mucosa	493	139	137	2.20449e-17	2.06925e-19	0.941581	0.00878854	0.0496301
8:142712416-142762416	ENSG00000183309	ZNF623	9831	Adipose_Subcutaneous	493	139	137	2.20656e-17	1.86585e-19	0.942466	0.00791981	0.0496138
8:142712416-142762416	ENSG00000277494	GPIHBP1	338328	Artery_Aorta	493	139	137	2.20399e-17	2.13763e-19	0.941369	0.0090807	0.0495506
8:142712416-142762416	ENSG00000185730	ZNF696	79943	Heart_Left_Ventricle	493	139	137	2.20492e-17	2.04839e-19	0.941764	0.00869955	0.0495362
8:142712416-142762416	ENSG00000104518	GSDMD	79792	Artery_Tibial	493	139	137	2.20596e-17	1.96216e-19	0.942208	0.00833129	0.0494608
8:142712416-142762416	ENSG00000279605	NA	NA	Testis	493	139	137	2.20573e-17	2.00545e-19	0.942109	0.00851631	0.0493752
8:142712416-142762416	ENSG00000158106	RHPN1	114822	Pancreas	493	139	137	2.20088e-17	2.48996e-19	0.94004	0.0105857	0.0493741
8:142712416-142762416	ENSG00000250571	GLI4	2738	Breast_Mammary_Tissue	493	139	137	2.2048e-17	2.10359e-19	0.941713	0.0089355	0.0493513
8:142712416-142762416	ENSG00000255050	NA	NA	Muscle_Skeletal	493	139	137	2.20613e-17	1.97148e-19	0.942282	0.00837122	0.0493468
8:142712416-142762416	ENSG00000147813	NAPRT	93100	Esophagus_Mucosa	493	139	137	2.20088e-17	2.49769e-19	0.940038	0.0106188	0.0493434
8:142712416-142762416	ENSG00000171045	TSNARE1	203062	Artery_Aorta	493	139	137	2.1959e-17	2.99736e-19	0.93791	0.012753	0.0493375
8:142712416-142762416	ENSG00000176956	LY6H	4062	Muscle_Skeletal	493	139	137	2.16897e-17	5.69666e-19	0.926409	0.0242823	0.0493086
8:142712416-142762416	ENSG00000104518	GSDMD	79792	Heart_Atrial_Appendage	493	139	137	2.18039e-17	4.55713e-19	0.931288	0.0194151	0.0492971
8:142712416-142762416	ENSG00000182759	MAFA	389692	Breast_Mammary_Tissue	493	139	137	2.20082e-17	2.51823e-19	0.940011	0.0107066	0.0492823
8:142712416-142762416	ENSG00000104524	PYCR3	65263	Adipose_Visceral_Omentum	493	139	137	2.20507e-17	2.09623e-19	0.941827	0.00890415	0.0492685
8:142712416-142762416	ENSG00000181135	ZNF707	101928160	Thyroid	493	139	137	2.20319e-17	2.28871e-19	0.941024	0.00972626	0.0492496
8:142712416-142762416	ENSG00000272172	NA	NA	Heart_Atrial_Appendage	493	139	137	2.20562e-17	2.05741e-19	0.942064	0.00873842	0.0491971
8:142712416-142762416	ENSG00000254859	NA	NA	Adipose_Visceral_Omentum	493	139	137	2.20305e-17	2.31795e-19	0.940966	0.00985124	0.0491824
8:142712416-142762416	ENSG00000167653	PSCA	8000	Heart_Atrial_Appendage	493	139	137	2.18781e-17	3.84583e-19	0.934457	0.0163771	0.0491655
8:142712416-142762416	ENSG00000104518	GSDMD	79792	Esophagus_Mucosa	493	139	137	2.20712e-17	1.91927e-19	0.942705	0.00814843	0.0491468
8:142712416-142762416	ENSG00000198576	ARC	23237	Pancreas	493	139	137	2.20542e-17	2.09186e-19	0.941979	0.00888559	0.0491355
8:142712416-142762416	ENSG00000167656	LY6D	8581	Esophagus_Muscularis	493	139	137	2.20627e-17	2.01846e-19	0.94234	0.00857216	0.0490881
8:142712416-142762416	ENSG00000104529	EEF1D	1936	Colon_Sigmoid	493	139	137	2.20323e-17	2.3304e-19	0.941044	0.00990453	0.0490513
8:142712416-142762416	ENSG00000158106	RHPN1	114822	Esophagus_Gastroesophageal_Junction	493	139	137	2.2041e-17	2.26434e-19	0.941413	0.00962245	0.0489641
8:142712416-142762416	ENSG00000184428	TOP1MT	116447	Pancreas	493	139	137	2.19706e-17	2.97692e-19	0.938406	0.0126661	0.0489281
8:142712416-142762416	ENSG00000255181	CCDC166	100130274	Skin_Not_Sun_Exposed_Suprapubic	493	139	137	2.20124e-17	2.55924e-19	0.940191	0.0108821	0.0489272
8:142712416-142762416	ENSG00000253716	MINCR	100507316	Pancreas	493	139	137	2.20007e-17	2.67861e-19	0.939695	0.011392	0.0489134
8:142712416-142762416	ENSG00000253931	LINC02990	NA	Stomach	493	139	137	2.17827e-17	4.87965e-19	0.930384	0.0207931	0.0488233
8:142712416-142762416	ENSG00000279605	NA	NA	Pancreas	493	139	137	2.20134e-17	2.57493e-19	0.940234	0.0109492	0.0488172
8:142712416-142762416	ENSG00000272172	NA	NA	Esophagus_Mucosa	493	139	137	2.18672e-17	4.04916e-19	0.933989	0.017246	0.0487654
8:142712416-142762416	ENSG00000272172	NA	NA	Testis	493	139	137	2.2061e-17	2.11485e-19	0.942266	0.00898417	0.0487498
8:142712416-142762416	ENSG00000204839	MROH6	642475	Pancreas	493	139	137	2.20523e-17	2.22701e-19	0.941895	0.00946335	0.0486419
8:142712416-142762416	ENSG00000253931	LINC02990	NA	Testis	493	139	137	2.20539e-17	2.21862e-19	0.941966	0.00942757	0.0486065
8:142712416-142762416	ENSG00000160882	CYP11B1	1584	Colon_Sigmoid	493	139	137	2.20722e-17	2.04818e-19	0.942747	0.00869961	0.0485537
8:142712416-142762416	ENSG00000253716	MINCR	100507316	Stomach	493	139	137	2.2072e-17	2.06552e-19	0.942737	0.00877374	0.0484894
8:142712416-142762416	ENSG00000180155	LYNX1	66004	Brain_Nucleus_accumbens_basal_ganglia	493	139	137	1.59318e-17	6.34697e-18	0.680479	0.271043	0.0484778
8:142712416-142762416	ENSG00000158106	RHPN1	114822	Esophagus_Muscularis	493	139	137	2.20543e-17	2.24784e-19	0.941981	0.00955248	0.0484663
8:142712416-142762416	ENSG00000183309	ZNF623	9831	Heart_Atrial_Appendage	493	139	137	2.2066e-17	2.13585e-19	0.942481	0.0090742	0.0484451
8:142712416-142762416	ENSG00000184428	TOP1MT	116447	Lung	493	139	137	2.20642e-17	2.16988e-19	0.942407	0.00921962	0.0483737
8:142712416-142762416	ENSG00000261693	NA	NA	Testis	493	139	137	2.20681e-17	2.14459e-19	0.942572	0.00911164	0.0483161
8:142712416-142762416	ENSG00000176956	LY6H	4062	Heart_Left_Ventricle	493	139	137	2.20695e-17	2.13173e-19	0.942631	0.00905674	0.0483125
8:142712416-142762416	ENSG00000254812	NA	NA	Testis	493	139	137	2.20815e-17	2.0185e-19	0.943144	0.00857311	0.0482831
8:142712416-142762416	ENSG00000014164	ZC3H3	23144	Adipose_Visceral_Omentum	493	139	137	2.205e-17	2.33943e-19	0.941797	0.00994388	0.0482592
8:142712416-142762416	ENSG00000254389	RHPN1-AS1	78998	Esophagus_Gastroesophageal_Junction	493	139	137	2.2085e-17	1.99011e-19	0.943292	0.00845189	0.0482565
8:142712416-142762416	ENSG00000182759	MAFA	389692	Adipose_Visceral_Omentum	493	139	137	2.20826e-17	2.01765e-19	0.94319	0.00856955	0.0482405
8:142712416-142762416	ENSG00000204839	MROH6	642475	Colon_Sigmoid	493	139	137	2.20708e-17	2.15127e-19	0.942688	0.00914032	0.0481719
8:142712416-142762416	ENSG00000014164	ZC3H3	23144	Pancreas	493	139	137	2.20579e-17	2.28929e-19	0.942137	0.00972986	0.0481328
8:142712416-142762416	ENSG00000182759	MAFA	389692	Pancreas	493	139	137	2.20089e-17	2.78061e-19	0.940042	0.0118284	0.04813
8:142712416-142762416	ENSG00000104529	EEF1D	1936	Esophagus_Gastroesophageal_Junction	493	139	137	2.09927e-17	1.29524e-18	0.896638	0.0552741	0.0480879
8:142712416-142762416	ENSG00000272172	NA	NA	Pancreas	493	139	137	2.20544e-17	2.33573e-19	0.941984	0.00992826	0.0480876
8:142712416-142762416	ENSG00000104518	GSDMD	79792	Lung	493	139	137	2.20785e-17	2.10286e-19	0.943016	0.00893367	0.04805
8:142712416-142762416	ENSG00000181135	ZNF707	101928160	Whole_Blood	493	139	137	2.19131e-17	3.7597e-19	0.935952	0.0160104	0.0480378
8:142712416-142762416	ENSG00000160932	LY6E	4061	Colon_Sigmoid	493	139	137	2.20743e-17	2.15969e-19	0.942837	0.00917647	0.0479868
8:142712416-142762416	ENSG00000177335	LINC02904	286122	Pancreas	493	139	137	2.20735e-17	2.18411e-19	0.942803	0.00928086	0.0479159
8:142712416-142762416	ENSG00000104518	GSDMD	79792	Stomach	493	139	137	2.20503e-17	2.42058e-19	0.941812	0.0102909	0.0478972
8:142712416-142762416	ENSG00000254812	NA	NA	Heart_Atrial_Appendage	493	139	137	2.2009e-17	2.8468e-19	0.940045	0.0121114	0.0478432
8:142712416-142762416	ENSG00000253716	MINCR	100507316	Esophagus_Gastroesophageal_Junction	493	139	137	2.19855e-17	3.08583e-19	0.939042	0.0131323	0.0478253
8:142712416-142762416	ENSG00000253741	LNCOC1	100288181	Lung	493	139	137	5.5745e-33	2.22941e-17	2.38098e-16	0.952175	0.0478249
8:142712416-142762416	ENSG00000176956	LY6H	4062	Stomach	493	139	137	2.19809e-17	3.14102e-19	0.938846	0.0133681	0.0477861
8:142712416-142762416	ENSG00000185730	ZNF696	79943	Pancreas	493	139	137	2.18691e-17	4.26698e-19	0.934072	0.0181773	0.0477506
8:142712416-142762416	ENSG00000160882	CYP11B1	1584	Skin_Sun_Exposed_Lower_leg	493	139	137	2.20847e-17	2.11509e-19	0.943279	0.00898623	0.0477348
8:142712416-142762416	ENSG00000277494	GPIHBP1	338328	Nerve_Tibial	493	139	137	2.20775e-17	2.18807e-19	0.942973	0.00929795	0.0477293
8:142712416-142762416	ENSG00000181135	ZNF707	101928160	Colon_Sigmoid	493	139	137	2.20351e-17	2.62143e-19	0.941163	0.0111489	0.0476884
8:142712416-142762416	ENSG00000184428	TOP1MT	116447	Colon_Sigmoid	493	139	137	2.20779e-17	2.19728e-19	0.942992	0.00933733	0.0476706
8:142712416-142762416	ENSG00000160882	CYP11B1	1584	Esophagus_Muscularis	493	139	137	2.20812e-17	2.16747e-19	0.943132	0.00921001	0.0476581
8:142712416-142762416	ENSG00000014164	ZC3H3	23144	Heart_Atrial_Appendage	493	139	137	2.2078e-17	2.20285e-19	0.942996	0.00936117	0.047643
8:142712416-142762416	ENSG00000204839	MROH6	642475	Stomach	493	139	137	2.21004e-17	1.99955e-19	0.943951	0.00849291	0.0475564
8:142712416-142762416	ENSG00000171045	TSNARE1	203062	Skin_Sun_Exposed_Lower_leg	493	139	137	2.20921e-17	2.08637e-19	0.943595	0.00886375	0.0475413
8:142712416-142762416	ENSG00000277494	GPIHBP1	338328	Testis	493	139	137	2.20827e-17	2.18448e-19	0.943193	0.0092828	0.0475241
8:142712416-142762416	ENSG00000198576	ARC	23237	Artery_Aorta	493	139	137	2.20982e-17	2.03512e-19	0.943855	0.00864488	0.0475002
8:142712416-142762416	ENSG00000181638	ZFP41	286128	Lung	493	139	137	2.20637e-17	2.38131e-19	0.942382	0.0101235	0.047494
8:142712416-142762416	ENSG00000254338	MAFA-AS1	104326051	Whole_Blood	493	139	137	2.21192e-17	1.82821e-19	0.944755	0.00776115	0.0474835
8:142712416-142762416	ENSG00000255050	NA	NA	Heart_Atrial_Appendage	493	139	137	2.20669e-17	2.35375e-19	0.94252	0.0100059	0.0474743
8:142712416-142762416	ENSG00000250571	GLI4	2738	Esophagus_Gastroesophageal_Junction	493	139	137	2.2069e-17	2.33917e-19	0.942611	0.0099436	0.0474452
8:142712416-142762416	ENSG00000176956	LY6H	4062	Nerve_Tibial	493	139	137	2.20667e-17	2.36827e-19	0.942512	0.0100679	0.0474205
8:142712416-142762416	ENSG00000250571	GLI4	2738	Artery_Tibial	493	139	137	2.20516e-17	2.51932e-19	0.941868	0.0107131	0.0474194
8:142712416-142762416	ENSG00000279605	NA	NA	Adipose_Visceral_Omentum	493	139	137	2.19087e-17	3.94979e-19	0.935761	0.0168229	0.0474157
8:142712416-142762416	ENSG00000261693	NA	NA	Pancreas	493	139	137	2.20847e-17	2.18977e-19	0.943281	0.00930552	0.0474134
8:142712416-142762416	ENSG00000014164	ZC3H3	23144	Thyroid	493	139	137	2.20548e-17	2.48925e-19	0.942005	0.0105846	0.0474101
8:142712416-142762416	ENSG00000014164	ZC3H3	23144	Testis	493	139	137	2.20854e-17	2.19525e-19	0.94331	0.00932896	0.0473615
8:142712416-142762416	ENSG00000104522	GFUS	7264	Pancreas	493	139	137	2.20866e-17	2.18997e-19	0.943361	0.00930644	0.0473322
8:142712416-142762416	ENSG00000279605	NA	NA	Colon_Sigmoid	493	139	137	2.20806e-17	2.25026e-19	0.943107	0.00956399	0.0473286
8:142712416-142762416	ENSG00000182759	MAFA	389692	Testis	493	139	137	2.20448e-17	2.62349e-19	0.941578	0.0111582	0.047264
8:142712416-142762416	ENSG00000104524	PYCR3	65263	Testis	493	139	137	2.20814e-17	2.25853e-19	0.94314	0.00959935	0.0472604
8:142712416-142762416	ENSG00000179886	TIGD5	84948	Colon_Sigmoid	493	139	137	2.20547e-17	2.52862e-19	0.942	0.010753	0.0472471
8:142712416-142762416	ENSG00000179886	TIGD5	84948	Heart_Atrial_Appendage	493	139	137	2.2098e-17	2.09635e-19	0.94385	0.00890669	0.0472436
8:142712416-142762416	ENSG00000126233	SLURP1	57152	Pancreas	493	139	137	2.20923e-17	2.15939e-19	0.943607	0.00917596	0.047217
8:142712416-142762416	ENSG00000126233	SLURP1	57152	Testis	493	139	137	2.20748e-17	2.33617e-19	0.942857	0.00993101	0.0472124
8:142712416-142762416	ENSG00000261693	NA	NA	Nerve_Tibial	493	139	137	2.20655e-17	2.43104e-19	0.942462	0.0103363	0.0472016
8:142712416-142762416	ENSG00000104522	GFUS	7264	Artery_Tibial	493	139	137	2.20975e-17	2.12543e-19	0.943828	0.00903099	0.0471414
8:142712416-142762416	ENSG00000171045	TSNARE1	203062	Colon_Sigmoid	493	139	137	2.2032e-17	2.78402e-19	0.941028	0.011844	0.0471281
8:142712416-142762416	ENSG00000158106	RHPN1	114822	Colon_Sigmoid	493	139	137	2.19611e-17	3.49927e-19	0.938002	0.014899	0.0470992
8:142712416-142762416	ENSG00000255050	NA	NA	Esophagus_Mucosa	493	139	137	2.14828e-17	8.28395e-19	0.917572	0.0353352	0.0470932
8:142712416-142762416	ENSG00000147813	NAPRT	93100	Esophagus_Muscularis	493	139	137	2.20896e-17	2.21756e-19	0.94349	0.00942453	0.0470855
8:142712416-142762416	ENSG00000181135	ZNF707	101928160	Lung	493	139	137	2.21131e-17	1.98629e-19	0.944492	0.00843675	0.0470709
8:142712416-142762416	ENSG00000253716	MINCR	100507316	Skin_Not_Sun_Exposed_Suprapubic	493	139	137	2.20638e-17	2.48197e-19	0.942387	0.0105539	0.0470595
8:142712416-142762416	ENSG00000247317	LY6E-DT	NA	Breast_Mammary_Tissue	493	139	137	2.21007e-17	2.12711e-19	0.943964	0.00903828	0.0469977
8:142712416-142762416	ENSG00000204839	MROH6	642475	Heart_Left_Ventricle	493	139	137	2.21075e-17	2.06405e-19	0.944253	0.00876899	0.0469784
8:142712416-142762416	ENSG00000254389	RHPN1-AS1	78998	Heart_Atrial_Appendage	493	139	137	2.20917e-17	2.23735e-19	0.943581	0.00950926	0.04691
8:142712416-142762416	ENSG00000171045	TSNARE1	203062	Stomach	493	139	137	2.15397e-17	7.75774e-19	0.920004	0.0330879	0.0469084
8:142712416-142762416	ENSG00000167656	LY6D	8581	Colon_Sigmoid	493	139	137	2.19561e-17	3.60558e-19	0.937787	0.0153533	0.0468601
8:142712416-142762416	ENSG00000255050	NA	NA	Skin_Not_Sun_Exposed_Suprapubic	493	139	137	2.20813e-17	2.35899e-19	0.943133	0.0100288	0.0468379
8:142712416-142762416	ENSG00000234616	JRK	8629	Testis	493	139	137	2.20356e-17	2.81666e-19	0.941185	0.0119837	0.0468314
8:142712416-142762416	ENSG00000254389	RHPN1-AS1	78998	Stomach	493	139	137	2.20877e-17	2.31023e-19	0.94341	0.00982066	0.0467698
8:142712416-142762416	ENSG00000272172	NA	NA	Heart_Left_Ventricle	493	139	137	2.20465e-17	2.73798e-19	0.94165	0.0116477	0.0467019
8:142712416-142762416	ENSG00000179886	TIGD5	84948	Testis	493	139	137	2.20298e-17	2.90573e-19	0.940935	0.0123642	0.046701
8:142712416-142762416	ENSG00000277494	GPIHBP1	338328	Esophagus_Gastroesophageal_Junction	493	139	137	2.20591e-17	2.61469e-19	0.942185	0.0111211	0.0466935
8:142712416-142762416	ENSG00000198576	ARC	23237	Colon_Transverse	493	139	137	2.20964e-17	2.24226e-19	0.94378	0.00953045	0.04669
8:142712416-142762416	ENSG00000014164	ZC3H3	23144	Esophagus_Mucosa	493	139	137	2.21039e-17	2.16976e-19	0.944102	0.00922079	0.046677
8:142712416-142762416	ENSG00000184428	TOP1MT	116447	Whole_Blood	493	139	137	2.21012e-17	2.19901e-19	0.943987	0.00934572	0.0466675
8:142712416-142762416	ENSG00000253716	MINCR	100507316	Nerve_Tibial	493	139	137	2.21116e-17	2.10015e-19	0.944431	0.00892351	0.0466457
8:142712416-142762416	ENSG00000247317	LY6E-DT	NA	Heart_Atrial_Appendage	493	139	137	2.20096e-17	3.12482e-19	0.940072	0.0133001	0.0466281
8:142712416-142762416	ENSG00000254812	NA	NA	Nerve_Tibial	493	139	137	2.21263e-17	1.96279e-19	0.945057	0.00833684	0.0466057
8:142712416-142762416	ENSG00000254859	NA	NA	Artery_Aorta	493	139	137	2.21211e-17	2.01549e-19	0.944835	0.00856193	0.046603
8:142712416-142762416	ENSG00000176956	LY6H	4062	Adipose_Subcutaneous	493	139	137	2.21135e-17	2.09271e-19	0.944512	0.00889179	0.046596
8:142712416-142762416	ENSG00000183309	ZNF623	9831	Testis	493	139	137	2.21028e-17	2.20412e-19	0.944054	0.00936766	0.0465786
8:142712416-142762416	ENSG00000179886	TIGD5	84948	Nerve_Tibial	493	139	137	2.20521e-17	2.71155e-19	0.941887	0.011535	0.0465776
8:142712416-142762416	ENSG00000181638	ZFP41	286128	Cells_Cultured_fibroblasts	493	139	137	2.21138e-17	2.10059e-19	0.944522	0.00892549	0.0465521
8:142712416-142762416	ENSG00000253741	LNCOC1	100288181	Prostate	493	139	137	9.12151e-24	2.23241e-17	3.89597e-07	0.953458	0.0465417
8:142712416-142762416	ENSG00000234616	JRK	8629	Colon_Transverse	493	139	137	2.20779e-17	2.46794e-19	0.942989	0.0104945	0.0465163
8:142712416-142762416	ENSG00000255050	NA	NA	Breast_Mammary_Tissue	493	139	137	2.21077e-17	2.17745e-19	0.944261	0.00925381	0.0464851
8:142712416-142762416	ENSG00000254389	RHPN1-AS1	78998	Lung	493	139	137	2.20051e-17	3.2044e-19	0.939881	0.0136401	0.046479
8:142712416-142762416	ENSG00000279605	NA	NA	Heart_Left_Ventricle	493	139	137	2.20204e-17	3.05233e-19	0.940534	0.0129906	0.0464754
8:142712416-142762416	ENSG00000158106	RHPN1	114822	Heart_Atrial_Appendage	493	139	137	2.20795e-17	2.47155e-19	0.943059	0.01051	0.0464312
8:142712416-142762416	ENSG00000255050	NA	NA	Esophagus_Muscularis	493	139	137	2.21054e-17	2.21587e-19	0.944163	0.009418	0.0464192
8:142712416-142762416	ENSG00000204839	MROH6	642475	Heart_Atrial_Appendage	493	139	137	2.21298e-17	1.97521e-19	0.945206	0.00839011	0.046404
8:142712416-142762416	ENSG00000183309	ZNF623	9831	Colon_Transverse	493	139	137	2.21065e-17	2.21665e-19	0.944211	0.00942136	0.046368
8:142712416-142762416	ENSG00000171045	TSNARE1	203062	Muscle_Skeletal	493	139	137	2.21283e-17	2.0072e-19	0.945144	0.00852679	0.0463288
8:142712416-142762416	ENSG00000279605	NA	NA	Esophagus_Gastroesophageal_Junction	493	139	137	2.20993e-17	2.30338e-19	0.943902	0.00979187	0.0463059
8:142712416-142762416	ENSG00000184428	TOP1MT	116447	Esophagus_Mucosa	493	139	137	2.20895e-17	2.40182e-19	0.943486	0.0102123	0.0463015
8:142712416-142762416	ENSG00000185730	ZNF696	79943	Stomach	493	139	137	2.20987e-17	2.31094e-19	0.943876	0.00982416	0.0462994
8:142712416-142762416	ENSG00000250571	GLI4	2738	Esophagus_Mucosa	493	139	137	2.20765e-17	2.54251e-19	0.942928	0.0108133	0.0462586
8:142712416-142762416	ENSG00000181135	ZNF707	101928160	Nerve_Tibial	493	139	137	2.21129e-17	2.19584e-19	0.944484	0.00933268	0.0461829
8:142712416-142762416	ENSG00000160882	CYP11B1	1584	Esophagus_Gastroesophageal_Junction	493	139	137	2.20886e-17	2.44593e-19	0.943448	0.0104009	0.046151
8:142712416-142762416	ENSG00000182759	MAFA	389692	Colon_Transverse	493	139	137	2.21039e-17	2.31215e-19	0.944098	0.00982958	0.0460719
8:142712416-142762416	ENSG00000277494	GPIHBP1	338328	Heart_Left_Ventricle	493	139	137	2.20817e-17	2.54395e-19	0.943154	0.0108197	0.046026
8:142712416-142762416	ENSG00000179886	TIGD5	84948	Esophagus_Gastroesophageal_Junction	493	139	137	2.21172e-17	2.1979e-19	0.944668	0.00934165	0.0459906
8:142712416-142762416	ENSG00000279605	NA	NA	Stomach	493	139	137	2.21096e-17	2.2775e-19	0.944344	0.00968168	0.0459744
8:142712416-142762416	ENSG00000158106	RHPN1	114822	Artery_Aorta	493	139	137	2.20843e-17	2.53365e-19	0.943265	0.0107758	0.0459594
8:142712416-142762416	ENSG00000176956	LY6H	4062	Thyroid	493	139	137	2.19432e-17	3.95496e-19	0.937236	0.0168465	0.0459178
8:142712416-142762416	ENSG00000181135	ZNF707	101928160	Stomach	493	139	137	2.21206e-17	2.18883e-19	0.944812	0.00930305	0.0458847
8:142712416-142762416	ENSG00000160932	LY6E	4061	Artery_Aorta	493	139	137	2.21307e-17	2.1022e-19	0.945246	0.00893308	0.0458205
8:142712416-142762416	ENSG00000160882	CYP11B1	1584	Nerve_Tibial	493	139	137	2.20695e-17	2.72046e-19	0.942631	0.0115738	0.0457947
8:142712416-142762416	ENSG00000183309	ZNF623	9831	Breast_Mammary_Tissue	493	139	137	2.21383e-17	2.03518e-19	0.945571	0.00864685	0.0457819
8:142712416-142762416	ENSG00000255050	NA	NA	Adipose_Subcutaneous	493	139	137	2.21436e-17	1.9882e-19	0.945798	0.00844623	0.0457561
8:142712416-142762416	ENSG00000167656	LY6D	8581	Adipose_Visceral_Omentum	493	139	137	2.21536e-17	1.88855e-19	0.946224	0.0080206	0.045755
8:142712416-142762416	ENSG00000160882	CYP11B1	1584	Artery_Aorta	493	139	137	2.20711e-17	2.71733e-19	0.942698	0.0115605	0.045741
8:142712416-142762416	ENSG00000198576	ARC	23237	Heart_Left_Ventricle	493	139	137	2.21195e-17	2.23783e-19	0.944767	0.00951248	0.0457202
8:142712416-142762416	ENSG00000261693	NA	NA	Adipose_Subcutaneous	493	139	137	2.20719e-17	2.74453e-19	0.942735	0.0116768	0.0455883
8:142712416-142762416	ENSG00000104529	EEF1D	1936	Artery_Aorta	493	139	137	2.21437e-17	2.03054e-19	0.945802	0.00862725	0.0455711
8:142712416-142762416	ENSG00000182759	MAFA	389692	Esophagus_Gastroesophageal_Junction	493	139	137	2.21446e-17	2.02735e-19	0.94584	0.00861367	0.0455462
8:142712416-142762416	ENSG00000160932	LY6E	4061	Skin_Not_Sun_Exposed_Suprapubic	493	139	137	2.21539e-17	1.94509e-19	0.946235	0.00826238	0.0455028
8:142712416-142762416	ENSG00000253716	MINCR	100507316	Artery_Aorta	493	139	137	2.21147e-17	2.3449e-19	0.944564	0.00997007	0.0454663
8:142712416-142762416	ENSG00000198576	ARC	23237	Breast_Mammary_Tissue	493	139	137	2.20507e-17	3.00133e-19	0.94183	0.0127739	0.0453962
8:142712416-142762416	ENSG00000104524	PYCR3	65263	Skin_Not_Sun_Exposed_Suprapubic	493	139	137	2.21267e-17	2.26016e-19	0.945074	0.00960826	0.0453174
8:142712416-142762416	ENSG00000126233	SLURP1	57152	Colon_Transverse	493	139	137	2.18684e-17	4.85195e-19	0.934043	0.0206783	0.0452783
8:142712416-142762416	ENSG00000234616	JRK	8629	Artery_Aorta	493	139	137	2.20373e-17	3.17134e-19	0.941256	0.0135002	0.0452439
8:142712416-142762416	ENSG00000254812	NA	NA	Adipose_Visceral_Omentum	493	139	137	2.21531e-17	2.02871e-19	0.946202	0.00861985	0.0451786
8:142712416-142762416	ENSG00000104524	PYCR3	65263	Esophagus_Gastroesophageal_Junction	493	139	137	2.21509e-17	2.06271e-19	0.946106	0.00876509	0.0451286
8:142712416-142762416	ENSG00000272172	NA	NA	Cells_Cultured_fibroblasts	493	139	137	2.21254e-17	2.32709e-19	0.945019	0.00989436	0.0450866
8:142712416-142762416	ENSG00000126233	SLURP1	57152	Whole_Blood	493	139	137	2.20885e-17	2.70692e-19	0.943444	0.0115167	0.0450396
8:142712416-142762416	ENSG00000247317	LY6E-DT	NA	Esophagus_Gastroesophageal_Junction	493	139	137	2.21496e-17	2.11233e-19	0.946051	0.00897721	0.0449716
8:142712416-142762416	ENSG00000171045	TSNARE1	203062	Esophagus_Gastroesophageal_Junction	493	139	137	2.21414e-17	2.20202e-19	0.945701	0.0093603	0.0449385
8:142712416-142762416	ENSG00000147813	NAPRT	93100	Esophagus_Gastroesophageal_Junction	493	139	137	2.20966e-17	2.67575e-19	0.943788	0.0113838	0.0448278
8:142712416-142762416	ENSG00000126233	SLURP1	57152	Esophagus_Gastroesophageal_Junction	493	139	137	2.21295e-17	2.34949e-19	0.945192	0.00999032	0.0448176
8:142712416-142762416	ENSG00000183309	ZNF623	9831	Thyroid	493	139	137	2.20742e-17	2.90636e-19	0.942832	0.0123688	0.0447994
8:142712416-142762416	ENSG00000179886	TIGD5	84948	Whole_Blood	493	139	137	2.21661e-17	2.00644e-19	0.946755	0.00852515	0.0447195
8:142712416-142762416	ENSG00000254338	MAFA-AS1	104326051	Esophagus_Gastroesophageal_Junction	493	139	137	2.2123e-17	2.45281e-19	0.944916	0.0104318	0.0446522
8:142712416-142762416	ENSG00000250115	AK3P2	NA	Nerve_Tibial	493	139	137	2.21561e-17	2.12366e-19	0.946332	0.00902592	0.0446425
8:142712416-142762416	ENSG00000160882	CYP11B1	1584	Colon_Transverse	493	139	137	2.2157e-17	2.13171e-19	0.94637	0.00906036	0.0445693
8:142712416-142762416	ENSG00000104529	EEF1D	1936	Colon_Transverse	493	139	137	2.21281e-17	2.42486e-19	0.945133	0.0103125	0.0445544
8:142712416-142762416	ENSG00000250571	GLI4	2738	Whole_Blood	493	139	137	2.21594e-17	2.11209e-19	0.946472	0.00897658	0.0445517
8:142712416-142762416	ENSG00000255050	NA	NA	Cells_Cultured_fibroblasts	493	139	137	2.21661e-17	2.05227e-19	0.946758	0.00872113	0.0445209
8:142712416-142762416	ENSG00000261693	NA	NA	Colon_Transverse	493	139	137	2.21429e-17	2.28957e-19	0.945766	0.00973471	0.044499
8:142712416-142762416	ENSG00000104518	GSDMD	79792	Thyroid	493	139	137	2.21881e-17	1.83963e-19	0.947695	0.00781292	0.0444917
8:142712416-142762416	ENSG00000179886	TIGD5	84948	Thyroid	493	139	137	2.2138e-17	2.35341e-19	0.945558	0.0100074	0.0444347
8:142712416-142762416	ENSG00000104518	GSDMD	79792	Artery_Aorta	493	139	137	2.21366e-17	2.37623e-19	0.945496	0.0101049	0.0443988
8:142712416-142762416	ENSG00000126233	SLURP1	57152	Breast_Mammary_Tissue	493	139	137	2.21043e-17	2.70113e-19	0.944116	0.0114927	0.0443909
8:142712416-142762416	ENSG00000277494	GPIHBP1	338328	Esophagus_Muscularis	493	139	137	2.20864e-17	2.88451e-19	0.943355	0.0122759	0.0443691
8:142712416-142762416	ENSG00000181135	ZNF707	101928160	Heart_Left_Ventricle	493	139	137	2.20871e-17	2.87845e-19	0.943382	0.0122501	0.0443677
8:142712416-142762416	ENSG00000181790	ADGRB1	575	Colon_Transverse	493	139	137	2.20734e-17	3.02003e-19	0.942796	0.0128548	0.0443496
8:142712416-142762416	ENSG00000167656	LY6D	8581	Colon_Transverse	493	139	137	2.20986e-17	2.77064e-19	0.943872	0.0117896	0.0443383
8:142712416-142762416	ENSG00000182759	MAFA	389692	Skin_Not_Sun_Exposed_Suprapubic	493	139	137	2.21754e-17	2.00357e-19	0.947156	0.00851331	0.0443306
8:142712416-142762416	ENSG00000185730	ZNF696	79943	Skin_Sun_Exposed_Lower_leg	493	139	137	2.18827e-17	4.93403e-19	0.934655	0.0210299	0.0443156
8:142712416-142762416	ENSG00000104518	GSDMD	79792	Breast_Mammary_Tissue	493	139	137	2.21804e-17	1.96382e-19	0.947366	0.00834357	0.0442901
8:142712416-142762416	ENSG00000176956	LY6H	4062	Artery_Aorta	493	139	137	2.21777e-17	1.99506e-19	0.947251	0.008477	0.044272
8:142712416-142762416	ENSG00000177335	LINC02904	286122	Heart_Left_Ventricle	493	139	137	2.21208e-17	2.60783e-19	0.944822	0.0110944	0.044084
8:142712416-142762416	ENSG00000185730	ZNF696	79943	Artery_Aorta	493	139	137	2.21623e-17	2.19292e-19	0.946594	0.0093223	0.0440833
8:142712416-142762416	ENSG00000126233	SLURP1	57152	Heart_Left_Ventricle	493	139	137	2.21801e-17	2.01918e-19	0.947355	0.00858026	0.0440645
8:142712416-142762416	ENSG00000185730	ZNF696	79943	Colon_Transverse	493	139	137	2.21384e-17	2.43733e-19	0.945574	0.0103662	0.0440593
8:142712416-142762416	ENSG00000181790	ADGRB1	575	Lung	493	139	137	2.20166e-17	3.67389e-19	0.940372	0.0156479	0.0439799
8:142712416-142762416	ENSG00000181790	ADGRB1	575	Skin_Not_Sun_Exposed_Suprapubic	493	139	137	2.21763e-17	2.08005e-19	0.947194	0.00884034	0.0439661
8:142712416-142762416	ENSG00000014164	ZC3H3	23144	Breast_Mammary_Tissue	493	139	137	2.21826e-17	2.02652e-19	0.94746	0.00861174	0.043928
8:142712416-142762416	ENSG00000253716	MINCR	100507316	Heart_Left_Ventricle	493	139	137	2.2156e-17	2.30638e-19	0.946324	0.00980713	0.043869
8:142712416-142762416	ENSG00000104524	PYCR3	65263	Artery_Aorta	493	139	137	2.21681e-17	2.1892e-19	0.946842	0.00930663	0.0438515
8:142712416-142762416	ENSG00000234616	JRK	8629	Breast_Mammary_Tissue	493	139	137	2.20708e-17	3.16387e-19	0.942686	0.0134697	0.0438442
8:142712416-142762416	ENSG00000014164	ZC3H3	23144	Artery_Aorta	493	139	137	2.2188e-17	1.99679e-19	0.947694	0.00848487	0.0438215
8:142712416-142762416	ENSG00000183309	ZNF623	9831	Artery_Aorta	493	139	137	2.21455e-17	2.42392e-19	0.945876	0.0103092	0.043815
8:142712416-142762416	ENSG00000253716	MINCR	100507316	Cells_Cultured_fibroblasts	493	139	137	2.21523e-17	2.36037e-19	0.946169	0.0100378	0.0437936
8:142712416-142762416	ENSG00000181135	ZNF707	101928160	Cells_Cultured_fibroblasts	493	139	137	2.21561e-17	2.32711e-19	0.94633	0.00989575	0.043774
8:142712416-142762416	ENSG00000184428	TOP1MT	116447	Artery_Aorta	493	139	137	2.2133e-17	2.56368e-19	0.945342	0.0109062	0.0437514
8:142712416-142762416	ENSG00000181638	ZFP41	286128	Heart_Left_Ventricle	493	139	137	2.21605e-17	2.29047e-19	0.946517	0.00973928	0.0437434
8:142712416-142762416	ENSG00000254812	NA	NA	Cells_Cultured_fibroblasts	493	139	137	2.21477e-17	2.41819e-19	0.945972	0.0102848	0.0437432
8:142712416-142762416	ENSG00000104529	EEF1D	1936	Heart_Left_Ventricle	493	139	137	2.2151e-17	2.39919e-19	0.946111	0.0102037	0.0436851
8:142712416-142762416	ENSG00000184428	TOP1MT	116447	Heart_Left_Ventricle	493	139	137	2.21325e-17	2.58754e-19	0.945322	0.0110082	0.0436702
8:142712416-142762416	ENSG00000181638	ZFP41	286128	Colon_Transverse	493	139	137	2.21808e-17	2.10702e-19	0.947387	0.00895584	0.0436571
8:142712416-142762416	ENSG00000158106	RHPN1	114822	Adipose_Visceral_Omentum	493	139	137	2.21844e-17	2.07708e-19	0.947539	0.00882798	0.0436333
8:142712416-142762416	ENSG00000171045	TSNARE1	203062	Breast_Mammary_Tissue	493	139	137	2.219e-17	2.02155e-19	0.947779	0.0085908	0.0436307
8:142712416-142762416	ENSG00000167656	LY6D	8581	Heart_Left_Ventricle	493	139	137	2.21966e-17	1.95697e-19	0.948061	0.00831497	0.0436244
8:142712416-142762416	ENSG00000182759	MAFA	389692	Esophagus_Mucosa	493	139	137	2.2199e-17	1.9356e-19	0.948164	0.0082237	0.0436123
8:142712416-142762416	ENSG00000254812	NA	NA	Esophagus_Mucosa	493	139	137	2.21967e-17	1.96418e-19	0.948066	0.00834581	0.0435884
8:142712416-142762416	ENSG00000179886	TIGD5	84948	Breast_Mammary_Tissue	493	139	137	2.21702e-17	2.23431e-19	0.946931	0.0094996	0.0435689
8:142712416-142762416	ENSG00000179886	TIGD5	84948	Skin_Sun_Exposed_Lower_leg	493	139	137	2.22034e-17	1.90243e-19	0.94835	0.0080821	0.0435681
8:142712416-142762416	ENSG00000255050	NA	NA	Adipose_Visceral_Omentum	493	139	137	2.21897e-17	2.05495e-19	0.947765	0.00873357	0.0435017
8:142712416-142762416	ENSG00000277494	GPIHBP1	338328	Esophagus_Mucosa	493	139	137	2.2171e-17	2.25767e-19	0.946966	0.00959951	0.0434343
8:142712416-142762416	ENSG00000104524	PYCR3	65263	Colon_Transverse	493	139	137	2.21762e-17	2.21845e-19	0.947187	0.00943203	0.0433808
8:142712416-142762416	ENSG00000147813	NAPRT	93100	Artery_Tibial	493	139	137	2.21132e-17	2.85247e-19	0.944497	0.0121401	0.0433627
8:142712416-142762416	ENSG00000177335	LINC02904	286122	Cells_Cultured_fibroblasts	493	139	137	2.21601e-17	2.39293e-19	0.946501	0.0101773	0.043322
8:142712416-142762416	ENSG00000158106	RHPN1	114822	Esophagus_Mucosa	493	139	137	2.21633e-17	2.36436e-19	0.946637	0.0100554	0.0433074
8:142712416-142762416	ENSG00000253716	MINCR	100507316	Breast_Mammary_Tissue	493	139	137	2.20956e-17	3.04524e-19	0.943744	0.0129635	0.0432923
8:142712416-142762416	ENSG00000254338	MAFA-AS1	104326051	Muscle_Skeletal	493	139	137	2.22257e-17	1.76978e-19	0.949305	0.0075159	0.0431793
8:142712416-142762416	ENSG00000247317	LY6E-DT	NA	Whole_Blood	493	139	137	2.21147e-17	2.88763e-19	0.944563	0.0122905	0.0431465
8:142712416-142762416	ENSG00000254812	NA	NA	Artery_Tibial	493	139	137	2.22184e-17	1.85267e-19	0.948991	0.00786995	0.0431388
8:142712416-142762416	ENSG00000254389	RHPN1-AS1	78998	Muscle_Skeletal	493	139	137	2.21857e-17	2.19312e-19	0.947593	0.00932414	0.0430828
8:142712416-142762416	ENSG00000183309	ZNF623	9831	Muscle_Skeletal	493	139	137	2.22212e-17	1.84675e-19	0.949111	0.0078448	0.0430442
8:142712416-142762416	ENSG00000104524	PYCR3	65263	Lung	493	139	137	2.21773e-17	2.30495e-19	0.947235	0.00980194	0.0429632
8:142712416-142762416	ENSG00000279605	NA	NA	Breast_Mammary_Tissue	493	139	137	2.21732e-17	2.3464e-19	0.947059	0.00997897	0.0429617
8:142712416-142762416	ENSG00000277494	GPIHBP1	338328	Thyroid	493	139	137	2.18344e-17	5.73832e-19	0.932589	0.0244665	0.0429444
8:142712416-142762416	ENSG00000181790	ADGRB1	575	Breast_Mammary_Tissue	493	139	137	2.21056e-17	3.02868e-19	0.944173	0.0128931	0.0429341
8:142712416-142762416	ENSG00000254859	NA	NA	Breast_Mammary_Tissue	493	139	137	2.22055e-17	2.03098e-19	0.948439	0.00863177	0.0429291
8:142712416-142762416	ENSG00000181638	ZFP41	286128	Adipose_Visceral_Omentum	493	139	137	2.21672e-17	2.42586e-19	0.946804	0.0103184	0.042878
8:142712416-142762416	ENSG00000177335	LINC02904	286122	Lung	493	139	137	2.22019e-17	2.07919e-19	0.948285	0.00883776	0.0428769
8:142712416-142762416	ENSG00000254389	RHPN1-AS1	78998	Breast_Mammary_Tissue	493	139	137	2.21904e-17	2.19672e-19	0.947794	0.00933974	0.0428658
8:142712416-142762416	ENSG00000104522	GFUS	7264	Adipose_Subcutaneous	493	139	137	2.22207e-17	1.89408e-19	0.949089	0.00804712	0.0428635
8:142712416-142762416	ENSG00000181097	LINC02878	NA	Adipose_Subcutaneous	493	139	137	2.21939e-17	2.16677e-19	0.947943	0.00921187	0.0428454
8:142712416-142762416	ENSG00000158106	RHPN1	114822	Breast_Mammary_Tissue	493	139	137	2.20753e-17	3.3571e-19	0.94288	0.014296	0.0428237
8:142712416-142762416	ENSG00000104522	GFUS	7264	Cells_Cultured_fibroblasts	493	139	137	2.22262e-17	1.87135e-19	0.949323	0.00795016	0.0427267
8:142712416-142762416	ENSG00000277494	GPIHBP1	338328	Breast_Mammary_Tissue	493	139	137	2.22044e-17	2.10017e-19	0.948392	0.00892754	0.0426807
8:142712416-142762416	ENSG00000160932	LY6E	4061	Cells_Cultured_fibroblasts	493	139	137	2.22161e-17	1.98516e-19	0.948893	0.00843632	0.0426705
8:142712416-142762416	ENSG00000181097	LINC02878	NA	Lung	493	139	137	2.21371e-17	2.77567e-19	0.945518	0.0118128	0.0426689
8:142712416-142762416	ENSG00000253931	LINC02990	NA	Lung	493	139	137	2.22185e-17	1.96807e-19	0.948994	0.00836335	0.0426428
8:142712416-142762416	ENSG00000147813	NAPRT	93100	Breast_Mammary_Tissue	493	139	137	2.21191e-17	2.96762e-19	0.944748	0.0126327	0.0426195
8:142712416-142762416	ENSG00000279605	NA	NA	Artery_Aorta	493	139	137	2.14292e-17	9.87679e-19	0.915282	0.0421431	0.0425749
8:142712416-142762416	ENSG00000182759	MAFA	389692	Muscle_Skeletal	493	139	137	2.21985e-17	2.18535e-19	0.94814	0.00929148	0.042569
8:142712416-142762416	ENSG00000184428	TOP1MT	116447	Adipose_Visceral_Omentum	493	139	137	2.21623e-17	2.55194e-19	0.946595	0.0108573	0.0425473
8:142712416-142762416	ENSG00000261693	NA	NA	Lung	493	139	137	2.22127e-17	2.05861e-19	0.948747	0.00875021	0.0425031
8:142712416-142762416	ENSG00000255050	NA	NA	Whole_Blood	493	139	137	2.22147e-17	2.04117e-19	0.948834	0.00867573	0.0424906
8:142712416-142762416	ENSG00000184428	TOP1MT	116447	Nerve_Tibial	493	139	137	2.21922e-17	2.30976e-19	0.947871	0.00982312	0.0423062
8:142712416-142762416	ENSG00000104529	EEF1D	1936	Esophagus_Muscularis	493	139	137	2.21923e-17	2.31717e-19	0.947877	0.00985483	0.0422684
8:142712416-142762416	ENSG00000247317	LY6E-DT	NA	Esophagus_Mucosa	493	139	137	2.22164e-17	2.08137e-19	0.948904	0.00884767	0.0422487
8:142712416-142762416	ENSG00000272172	NA	NA	Esophagus_Muscularis	493	139	137	2.22097e-17	2.15621e-19	0.948618	0.00916739	0.0422143
8:142712416-142762416	ENSG00000272172	NA	NA	Skin_Sun_Exposed_Lower_leg	493	139	137	2.21703e-17	2.55199e-19	0.946939	0.0108579	0.0422035
8:142712416-142762416	ENSG00000182759	MAFA	389692	Thyroid	493	139	137	2.2232e-17	1.93628e-19	0.949573	0.00822802	0.0421987
8:142712416-142762416	ENSG00000104518	GSDMD	79792	Esophagus_Muscularis	493	139	137	2.22234e-17	2.03322e-19	0.949205	0.00864213	0.0421533
8:142712416-142762416	ENSG00000277494	GPIHBP1	338328	Skin_Not_Sun_Exposed_Suprapubic	493	139	137	2.22284e-17	1.99473e-19	0.949418	0.00847776	0.0421047
8:142712416-142762416	ENSG00000104524	PYCR3	65263	Muscle_Skeletal	493	139	137	2.22583e-17	1.70246e-19	0.950693	0.00722945	0.0420774
8:142712416-142762416	ENSG00000160932	LY6E	4061	Adipose_Visceral_Omentum	493	139	137	2.21915e-17	2.37742e-19	0.947844	0.0101124	0.0420439
8:142712416-142762416	ENSG00000181135	ZNF707	101928160	Artery_Tibial	493	139	137	2.2249e-17	1.80331e-19	0.950296	0.00766023	0.0420436
8:142712416-142762416	ENSG00000177335	LINC02904	286122	Muscle_Skeletal	493	139	137	2.21419e-17	2.88818e-19	0.945722	0.012294	0.041984
8:142712416-142762416	ENSG00000158106	RHPN1	114822	Thyroid	493	139	137	2.2158e-17	2.75262e-19	0.946413	0.0117151	0.0418718
8:142712416-142762416	ENSG00000147813	NAPRT	93100	Nerve_Tibial	493	139	137	2.21789e-17	2.55295e-19	0.947304	0.0108623	0.0418334
8:142712416-142762416	ENSG00000104529	EEF1D	1936	Adipose_Visceral_Omentum	493	139	137	2.22491e-17	1.86036e-19	0.950302	0.00790416	0.0417943
8:142712416-142762416	ENSG00000272172	NA	NA	Lung	493	139	137	2.22314e-17	2.04174e-19	0.949544	0.00867889	0.0417767
8:142712416-142762416	ENSG00000179886	TIGD5	84948	Esophagus_Mucosa	493	139	137	2.21893e-17	2.47942e-19	0.947749	0.0105484	0.0417026
8:142712416-142762416	ENSG00000177335	LINC02904	286122	Skin_Sun_Exposed_Lower_leg	493	139	137	2.21976e-17	2.41581e-19	0.948104	0.0102768	0.0416188
8:142712416-142762416	ENSG00000279605	NA	NA	Skin_Sun_Exposed_Lower_leg	493	139	137	2.22101e-17	2.31804e-19	0.948637	0.00985931	0.0415035
8:142712416-142762416	ENSG00000183309	ZNF623	9831	Esophagus_Muscularis	493	139	137	2.2204e-17	2.38079e-19	0.948375	0.0101273	0.041498
8:142712416-142762416	ENSG00000160882	CYP11B1	1584	Whole_Blood	493	139	137	2.22685e-17	1.75911e-19	0.951133	0.00747211	0.0413949
8:142712416-142762416	ENSG00000254389	RHPN1-AS1	78998	Esophagus_Mucosa	493	139	137	2.2262e-17	1.82735e-19	0.950852	0.00776359	0.0413845
8:142712416-142762416	ENSG00000181790	ADGRB1	575	Esophagus_Muscularis	493	139	137	2.2243e-17	2.01727e-19	0.950041	0.00857476	0.0413841
8:142712416-142762416	ENSG00000182759	MAFA	389692	Artery_Tibial	493	139	137	2.21808e-17	2.65391e-19	0.947386	0.0112941	0.0413201
8:142712416-142762416	ENSG00000176956	LY6H	4062	Artery_Tibial	493	139	137	2.21375e-17	3.10552e-19	0.945535	0.013223	0.0412419
8:142712416-142762416	ENSG00000158106	RHPN1	114822	Skin_Sun_Exposed_Lower_leg	493	139	137	2.22246e-17	2.23729e-19	0.949256	0.00951466	0.0412294
8:142712416-142762416	ENSG00000254859	NA	NA	Skin_Sun_Exposed_Lower_leg	493	139	137	2.22378e-17	2.10946e-19	0.949821	0.00896872	0.0412101
8:142712416-142762416	ENSG00000261693	NA	NA	Adipose_Visceral_Omentum	493	139	137	2.22359e-17	2.12911e-19	0.949739	0.00905265	0.0412079
8:142712416-142762416	ENSG00000160932	LY6E	4061	Esophagus_Muscularis	493	139	137	2.21161e-17	3.33831e-19	0.94462	0.0142174	0.0411624
8:142712416-142762416	ENSG00000171045	TSNARE1	203062	Adipose_Visceral_Omentum	493	139	137	2.22199e-17	2.3038e-19	0.949054	0.00979885	0.0411468
8:142712416-142762416	ENSG00000104529	EEF1D	1936	Skin_Sun_Exposed_Lower_leg	493	139	137	2.21454e-17	3.05763e-19	0.945875	0.0130186	0.0411066
8:142712416-142762416	ENSG00000104524	PYCR3	65263	Esophagus_Mucosa	493	139	137	2.21983e-17	2.53026e-19	0.948133	0.0107661	0.0411012
8:142712416-142762416	ENSG00000177335	LINC02904	286122	Esophagus_Muscularis	493	139	137	2.22262e-17	2.25095e-19	0.949326	0.00957315	0.0411009
8:142712416-142762416	ENSG00000184428	TOP1MT	116447	Cells_Cultured_fibroblasts	493	139	137	2.21846e-17	2.67152e-19	0.947547	0.0113695	0.0410836
8:142712416-142762416	ENSG00000126233	SLURP1	57152	Esophagus_Muscularis	493	139	137	2.22563e-17	1.97425e-19	0.950612	0.00839141	0.040997
8:142712416-142762416	ENSG00000104522	GFUS	7264	Nerve_Tibial	493	139	137	2.22696e-17	1.84296e-19	0.95118	0.00783065	0.0409896
8:142712416-142762416	ENSG00000181790	ADGRB1	575	Artery_Tibial	493	139	137	2.21832e-17	2.71467e-19	0.947486	0.0115539	0.04096
8:142712416-142762416	ENSG00000158106	RHPN1	114822	Skin_Not_Sun_Exposed_Suprapubic	493	139	137	2.22511e-17	2.03901e-19	0.950388	0.00866807	0.0409439
8:142712416-142762416	ENSG00000181638	ZFP41	286128	Esophagus_Muscularis	493	139	137	2.22515e-17	2.03668e-19	0.950404	0.00865812	0.040938
8:142712416-142762416	ENSG00000147813	NAPRT	93100	Adipose_Visceral_Omentum	493	139	137	2.22465e-17	2.09087e-19	0.950192	0.00888958	0.0409188
8:142712416-142762416	ENSG00000255050	NA	NA	Nerve_Tibial	493	139	137	2.22382e-17	2.17366e-19	0.949838	0.0092432	0.0409185
8:142712416-142762416	ENSG00000179886	TIGD5	84948	Esophagus_Muscularis	493	139	137	2.22333e-17	2.22793e-19	0.949628	0.00947503	0.0408966
8:142712416-142762416	ENSG00000184428	TOP1MT	116447	Skin_Not_Sun_Exposed_Suprapubic	493	139	137	2.22293e-17	2.27924e-19	0.949458	0.00969424	0.0408482
8:142712416-142762416	ENSG00000272172	NA	NA	Adipose_Visceral_Omentum	493	139	137	2.22018e-17	2.56096e-19	0.948284	0.0108975	0.0408189
8:142712416-142762416	ENSG00000104518	GSDMD	79792	Adipose_Subcutaneous	493	139	137	2.22686e-17	1.90246e-19	0.951136	0.00808501	0.0407785
8:142712416-142762416	ENSG00000171045	TSNARE1	203062	Esophagus_Muscularis	493	139	137	2.22671e-17	1.91917e-19	0.95107	0.00815639	0.0407733
8:142712416-142762416	ENSG00000181790	ADGRB1	575	Cells_Cultured_fibroblasts	493	139	137	2.22255e-17	2.34235e-19	0.949295	0.00996389	0.0407413
8:142712416-142762416	ENSG00000160882	CYP11B1	1584	Adipose_Visceral_Omentum	493	139	137	2.22524e-17	2.07472e-19	0.950444	0.00882078	0.0407356
8:142712416-142762416	ENSG00000250571	GLI4	2738	Esophagus_Muscularis	493	139	137	2.22644e-17	1.95896e-19	0.950955	0.00832638	0.0407183
8:142712416-142762416	ENSG00000277494	GPIHBP1	338328	Adipose_Visceral_Omentum	493	139	137	2.21812e-17	2.79082e-19	0.947402	0.0118794	0.0407182
[truncated: 1,706 more rows]

## Sheet: S3. Colocalization_FTO
Data S3. Colocalization analysis results for FTO lead variant. PP.HX.abf represent the posterior probability of the approximate Bayes factor for different hypotheses: H0 (no causal variant identified in either dataset), H1 (causal variant identified in trait 1 only - Dermatophytosis), H2 (causal variant identified in differential expression in the tissue ), H3 (two distinct causal variants, one f…
Locus	ensg_id	gene_name	entrez_id	tissue_gtex_v8	nsnps_gwas	nsnps_gtex	nsnps_both	PP.H0.abf	PP.H1.abf	PP.H2.abf	PP.H3.abf	PP.H4.abf
16:53717042-53767042	ENSG00000177508	IRX3	79191	Pancreas	503	201	200	1.137e-21	1.97855e-20	0.00760571	0.13149	0.860904
16:53717042-53767042	ENSG00000279589	NA	NA	Adipose_Subcutaneous	503	201	200	4.12969e-20	1.72227e-21	0.276246	0.0108078	0.712946
16:53717042-53767042	ENSG00000177508	IRX3	79191	Colon_Sigmoid	503	201	200	4.62688e-20	2.31472e-21	0.309504	0.0148081	0.675687
16:53717042-53767042	ENSG00000261056	NA	NA	Prostate	503	201	200	6.09233e-20	2.51816e-21	0.407533	0.0162684	0.576199
16:53717042-53767042	ENSG00000177508	IRX3	79191	Cells_Cultured_fibroblasts	503	201	200	7.80501e-20	2.12539e-21	0.522099	0.0137532	0.464148
16:53717042-53767042	ENSG00000140718	FTO	79068	Small_Intestine_Terminal_Ileum	503	201	200	7.97437e-20	1.67712e-21	0.533428	0.0107629	0.45581
16:53717042-53767042	ENSG00000280027	NA	NA	Testis	503	201	200	8.79651e-20	2.51149e-21	0.588423	0.0164048	0.395172
16:53717042-53767042	ENSG00000262714	NA	NA	Lung	503	201	200	8.92056e-20	2.49623e-21	0.596721	0.016311	0.386968
16:53717042-53767042	ENSG00000177200	CHD9	80205	Brain_Hippocampus	503	201	200	9.29478e-20	4.06693e-21	0.621753	0.0268534	0.351393
16:53717042-53767042	ENSG00000283689	NA	NA	Testis	503	201	200	9.77041e-20	4.12461e-21	0.653569	0.0272715	0.319159
16:53717042-53767042	ENSG00000177508	IRX3	79191	Esophagus_Muscularis	503	201	200	1.00039e-19	3.20349e-21	0.669189	0.0211193	0.309692
16:53717042-53767042	ENSG00000262714	NA	NA	Colon_Transverse	503	201	200	1.00397e-19	3.76404e-21	0.671584	0.0248752	0.303541
16:53717042-53767042	ENSG00000261056	NA	NA	Small_Intestine_Terminal_Ileum	503	201	200	1.02672e-19	1.91169e-21	0.686802	0.0124871	0.300711
16:53717042-53767042	ENSG00000177508	IRX3	79191	Brain_Cortex	503	201	200	1.02336e-19	2.50401e-21	0.684552	0.016451	0.298997
16:53717042-53767042	ENSG00000166971	AKTIP	64400	Colon_Transverse	503	201	200	1.03156e-19	2.30582e-21	0.690042	0.0151294	0.294829
16:53717042-53767042	ENSG00000277559	NA	NA	Pancreas	503	201	200	6.12112e-20	4.75164e-20	0.409459	0.317577	0.272964
16:53717042-53767042	ENSG00000277639	NA	105371267	Esophagus_Muscularis	503	201	200	1.08886e-19	2.58117e-21	0.728372	0.0170115	0.254617
16:53717042-53767042	ENSG00000261056	NA	NA	Adipose_Visceral_Omentum	503	201	200	1.10532e-19	2.18779e-21	0.739379	0.0143885	0.246232
16:53717042-53767042	ENSG00000103494	RPGRIP1L	23322	Brain_Hypothalamus	503	201	200	1.11865e-19	2.2243e-21	0.748296	0.0146419	0.237062
16:53717042-53767042	ENSG00000177508	IRX3	79191	Pituitary	503	201	200	1.11621e-19	2.50361e-21	0.746665	0.0165105	0.236825
16:53717042-53767042	ENSG00000279344	NA	NA	Cells_Cultured_fibroblasts	503	201	200	1.10817e-19	3.6985e-21	0.741288	0.0245061	0.234206
16:53717042-53767042	ENSG00000140718	FTO	79068	Skin_Not_Sun_Exposed_Suprapubic	503	201	200	1.13511e-19	1.789e-21	0.759303	0.0117382	0.228959
16:53717042-53767042	ENSG00000262714	NA	NA	Skin_Not_Sun_Exposed_Suprapubic	503	201	200	1.13968e-19	1.85023e-21	0.762364	0.0121512	0.225484
16:53717042-53767042	ENSG00000140718	FTO	79068	Heart_Left_Ventricle	503	201	200	1.1319e-19	3.22503e-21	0.757157	0.0213516	0.221492
16:53717042-53767042	ENSG00000261056	NA	NA	Minor_Salivary_Gland	503	201	200	1.14924e-19	2.62929e-21	0.768755	0.0173742	0.213871
16:53717042-53767042	ENSG00000279722	NA	NA	Pituitary	503	201	200	1.15895e-19	2.84957e-21	0.775252	0.0188556	0.205893
16:53717042-53767042	ENSG00000261804	NA	NA	Colon_Transverse	503	201	200	1.1623e-19	2.70485e-21	0.777491	0.0178889	0.20462
16:53717042-53767042	ENSG00000283689	NA	NA	Heart_Left_Ventricle	503	201	200	1.17058e-19	2.10185e-21	0.78303	0.0138567	0.203113
16:53717042-53767042	ENSG00000177508	IRX3	79191	Artery_Tibial	503	201	200	1.17097e-19	2.26297e-21	0.783296	0.0149359	0.201768
16:53717042-53767042	ENSG00000140718	FTO	79068	Pancreas	503	201	200	1.1419e-19	5.83893e-21	0.763846	0.0388609	0.197293
16:53717042-53767042	ENSG00000177508	IRX3	79191	Adipose_Visceral_Omentum	503	201	200	1.15603e-19	5.19513e-21	0.773301	0.0345595	0.192139
16:53717042-53767042	ENSG00000277639	NA	105371267	Adipose_Visceral_Omentum	503	201	200	1.19004e-19	3.55237e-21	0.796051	0.0235824	0.180367
16:53717042-53767042	ENSG00000280027	NA	NA	Kidney_Cortex	503	195	194	1.20745e-19	2.29735e-21	0.807699	0.0151905	0.177111
16:53717042-53767042	ENSG00000103494	RPGRIP1L	23322	Prostate	503	201	200	1.20644e-19	2.42194e-21	0.807019	0.016024	0.176957
16:53717042-53767042	ENSG00000262714	NA	NA	Skin_Sun_Exposed_Lower_leg	503	201	200	1.20676e-19	2.40354e-21	0.807236	0.0159011	0.176863
16:53717042-53767042	ENSG00000261804	NA	NA	Esophagus_Mucosa	503	201	200	1.20955e-19	2.73161e-21	0.809103	0.0180997	0.172798
16:53717042-53767042	ENSG00000103494	RPGRIP1L	23322	Artery_Aorta	503	201	200	1.22023e-19	2.73092e-21	0.816244	0.0181022	0.165654
16:53717042-53767042	ENSG00000283689	NA	NA	Pancreas	503	201	200	1.14268e-19	1.0669e-20	0.764373	0.0712031	0.164424
16:53717042-53767042	ENSG00000166971	AKTIP	64400	Ovary	503	200	199	1.2281e-19	2.28785e-21	0.821511	0.0151407	0.163348
16:53717042-53767042	ENSG00000277559	NA	NA	Thyroid	503	201	200	1.22761e-19	2.49535e-21	0.821185	0.0165298	0.162285
16:53717042-53767042	ENSG00000262714	NA	NA	Esophagus_Mucosa	503	201	200	1.23232e-19	2.28472e-21	0.824333	0.0151226	0.160545
16:53717042-53767042	ENSG00000103479	RBL2	5934	Liver	503	201	200	1.21753e-19	3.93472e-21	0.814439	0.026161	0.1594
16:53717042-53767042	ENSG00000277639	NA	105371267	Pituitary	503	201	200	1.23394e-19	2.30682e-21	0.825418	0.0152717	0.159311
16:53717042-53767042	ENSG00000261804	NA	NA	Skin_Not_Sun_Exposed_Suprapubic	503	201	200	1.2386e-19	1.9445e-21	0.828536	0.0128487	0.158616
16:53717042-53767042	ENSG00000280027	NA	NA	Esophagus_Mucosa	503	201	200	1.23405e-19	2.55224e-21	0.825491	0.0169151	0.157594
16:53717042-53767042	ENSG00000279741	NA	NA	Spleen	503	201	200	1.23228e-19	3.17477e-21	0.824305	0.0210823	0.154613
16:53717042-53767042	ENSG00000103479	RBL2	5934	Testis	503	201	200	1.23338e-19	3.45323e-21	0.825044	0.0229476	0.152009
16:53717042-53767042	ENSG00000279589	NA	NA	Breast_Mammary_Tissue	503	201	200	1.21063e-19	5.95882e-21	0.809823	0.0397097	0.150467
16:53717042-53767042	ENSG00000275191	NA	NA	Brain_Hypothalamus	503	201	200	1.24503e-19	2.89844e-21	0.832835	0.0192405	0.147924
16:53717042-53767042	ENSG00000275191	NA	NA	Artery_Aorta	503	201	200	1.2566e-19	2.06877e-21	0.840572	0.0136928	0.145735
16:53717042-53767042	ENSG00000177508	IRX3	79191	Ovary	503	200	199	1.25296e-19	2.67038e-21	0.838139	0.0177188	0.144142
16:53717042-53767042	ENSG00000277559	NA	NA	Stomach	503	201	200	1.25886e-19	2.17546e-21	0.842086	0.0144088	0.143506
16:53717042-53767042	ENSG00000103494	RPGRIP1L	23322	Heart_Left_Ventricle	503	201	200	1.25698e-19	2.40306e-21	0.840832	0.0159315	0.143237
16:53717042-53767042	ENSG00000277559	NA	NA	Brain_Amygdala	503	201	200	1.25588e-19	2.55507e-21	0.840095	0.0169486	0.142956
16:53717042-53767042	ENSG00000103494	RPGRIP1L	23322	Pancreas	503	201	200	1.25676e-19	2.4729e-21	0.840681	0.016399	0.14292
16:53717042-53767042	ENSG00000279344	NA	NA	Pancreas	503	201	200	1.22281e-19	6.16062e-21	0.817972	0.0410691	0.140959
16:53717042-53767042	ENSG00000279741	NA	NA	Minor_Salivary_Gland	503	201	200	1.26155e-19	2.36782e-21	0.843888	0.0156986	0.140414
16:53717042-53767042	ENSG00000103479	RBL2	5934	Brain_Amygdala	503	201	200	1.25153e-19	3.57534e-21	0.837181	0.0237774	0.139042
16:53717042-53767042	ENSG00000103494	RPGRIP1L	23322	Whole_Blood	503	201	200	1.26975e-19	2.04132e-21	0.849372	0.0135178	0.13711
16:53717042-53767042	ENSG00000279589	NA	NA	Esophagus_Mucosa	503	201	200	1.26841e-19	2.52233e-21	0.848473	0.0167378	0.13479
16:53717042-53767042	ENSG00000279722	NA	NA	Minor_Salivary_Gland	503	201	200	1.26729e-19	2.66567e-21	0.847725	0.0176968	0.134578
16:53717042-53767042	ENSG00000103479	RBL2	5934	Cells_EBV-transformed_lymphocytes	503	195	194	1.27004e-19	2.50325e-21	0.849563	0.0166111	0.133826
16:53717042-53767042	ENSG00000283689	NA	NA	Adipose_Subcutaneous	503	201	200	1.27379e-19	2.20168e-21	0.852074	0.0145943	0.133332
16:53717042-53767042	ENSG00000279722	NA	NA	Stomach	503	201	200	1.26293e-19	3.32024e-21	0.844811	0.0220769	0.133112
16:53717042-53767042	ENSG00000261056	NA	NA	Artery_Coronary	503	201	200	1.27046e-19	2.63734e-21	0.849846	0.0175093	0.132645
16:53717042-53767042	ENSG00000177200	CHD9	80205	Thyroid	503	201	200	1.27672e-19	2.03e-21	0.854033	0.0134467	0.13252
16:53717042-53767042	ENSG00000177508	IRX3	79191	Thyroid	503	201	200	1.27392e-19	2.68361e-21	0.852162	0.0178214	0.130016
16:53717042-53767042	ENSG00000275191	NA	NA	Skin_Not_Sun_Exposed_Suprapubic	503	201	200	1.27849e-19	2.23141e-21	0.855215	0.0147965	0.129988
16:53717042-53767042	ENSG00000277559	NA	NA	Nerve_Tibial	503	201	200	1.28169e-19	2.23754e-21	0.857356	0.0148397	0.127805
16:53717042-53767042	ENSG00000279589	NA	NA	Esophagus_Gastroesophageal_Junction	503	201	200	1.28441e-19	2.04505e-21	0.859176	0.0135526	0.127271
16:53717042-53767042	ENSG00000166971	AKTIP	64400	Brain_Amygdala	503	201	200	1.25805e-19	4.80667e-21	0.841545	0.0320267	0.126428
16:53717042-53767042	ENSG00000280027	NA	NA	Stomach	503	201	200	1.27595e-19	3.1396e-21	0.853519	0.020876	0.125605
16:53717042-53767042	ENSG00000283689	NA	NA	Brain_Hypothalamus	503	201	200	1.28293e-19	2.49605e-21	0.858185	0.0165715	0.125243
16:53717042-53767042	ENSG00000261056	NA	NA	Colon_Sigmoid	503	201	200	1.28785e-19	2.42611e-21	0.861481	0.0161065	0.122413
16:53717042-53767042	ENSG00000103494	RPGRIP1L	23322	Nerve_Tibial	503	201	200	1.26827e-19	4.46042e-21	0.848383	0.0297151	0.121902
16:53717042-53767042	ENSG00000280027	NA	NA	Minor_Salivary_Gland	503	201	200	1.28693e-19	2.61665e-21	0.860861	0.0173818	0.121757
16:53717042-53767042	ENSG00000261291	NA	NA	Cells_EBV-transformed_lymphocytes	503	195	194	1.29077e-19	2.28396e-21	0.863433	0.0151566	0.121411
16:53717042-53767042	ENSG00000103479	RBL2	5934	Colon_Sigmoid	503	201	200	1.23549e-19	8.11568e-21	0.826453	0.0541686	0.119379
16:53717042-53767042	ENSG00000275191	NA	NA	Thyroid	503	201	200	1.27708e-19	4.05166e-21	0.854271	0.0269839	0.118745
16:53717042-53767042	ENSG00000177508	IRX3	79191	Spleen	503	201	200	1.28303e-19	3.46691e-21	0.858255	0.0230725	0.118673
16:53717042-53767042	ENSG00000177200	CHD9	80205	Minor_Salivary_Gland	503	201	200	1.29381e-19	2.40112e-21	0.865468	0.0159431	0.118589
16:53717042-53767042	ENSG00000140718	FTO	79068	Liver	503	201	200	1.25272e-19	6.73353e-21	0.837981	0.0449253	0.117094
16:53717042-53767042	ENSG00000277559	NA	NA	Adrenal_Gland	503	201	200	1.28874e-19	3.36826e-21	0.862075	0.0224157	0.115509
16:53717042-53767042	ENSG00000283689	NA	NA	Brain_Substantia_nigra	503	200	199	1.29331e-19	3.12317e-21	0.86513	0.0207776	0.114092
16:53717042-53767042	ENSG00000261056	NA	NA	Cells_EBV-transformed_lymphocytes	503	195	194	1.30041e-19	2.46722e-21	0.869878	0.0163902	0.113732
16:53717042-53767042	ENSG00000177200	CHD9	80205	Skin_Not_Sun_Exposed_Suprapubic	503	201	200	1.29644e-19	3.12147e-21	0.867223	0.0207684	0.112009
16:53717042-53767042	ENSG00000275191	NA	NA	Cells_EBV-transformed_lymphocytes	503	195	194	1.30687e-19	2.50675e-21	0.874204	0.0166592	0.109137
16:53717042-53767042	ENSG00000280027	NA	NA	Spleen	503	201	200	1.29715e-19	3.53254e-21	0.867703	0.0235214	0.108776
16:53717042-53767042	ENSG00000279589	NA	NA	Lung	503	201	200	1.31196e-19	2.14031e-21	0.877604	0.0142089	0.108187
16:53717042-53767042	ENSG00000177200	CHD9	80205	Esophagus_Muscularis	503	201	200	1.3118e-19	2.16308e-21	0.877498	0.0143613	0.108141
16:53717042-53767042	ENSG00000283689	NA	NA	Pituitary	503	201	200	1.31141e-19	2.28034e-21	0.877237	0.0151462	0.107617
16:53717042-53767042	ENSG00000140718	FTO	79068	Artery_Aorta	503	201	200	1.30801e-19	2.81577e-21	0.874966	0.0187292	0.106305
16:53717042-53767042	ENSG00000275191	NA	NA	Testis	503	201	200	1.30657e-19	3.00105e-21	0.874001	0.0199688	0.10603
16:53717042-53767042	ENSG00000260078	MPHOSPH10P1	NA	Small_Intestine_Terminal_Ileum	503	201	200	1.30365e-19	3.30202e-21	0.872047	0.0219821	0.10597
16:53717042-53767042	ENSG00000279741	NA	NA	Kidney_Cortex	503	195	194	1.31118e-19	2.61962e-21	0.877086	0.0174179	0.105496
16:53717042-53767042	ENSG00000283689	NA	NA	Artery_Coronary	503	201	200	1.31211e-19	2.61579e-21	0.877704	0.0173929	0.104904
16:53717042-53767042	ENSG00000275191	NA	NA	Brain_Frontal_Cortex_BA9	503	201	200	1.18315e-19	1.55231e-20	0.79144	0.103733	0.104827
16:53717042-53767042	ENSG00000279344	NA	NA	Small_Intestine_Terminal_Ileum	503	201	200	1.31494e-19	2.35761e-21	0.8796	0.015666	0.104734
16:53717042-53767042	ENSG00000279722	NA	NA	Brain_Anterior_cingulate_cortex_BA24	503	201	200	1.30664e-19	3.19075e-21	0.87405	0.0212391	0.104711
16:53717042-53767042	ENSG00000277559	NA	NA	Artery_Aorta	503	201	200	1.31781e-19	2.08942e-21	0.881521	0.0138721	0.104606
16:53717042-53767042	ENSG00000166971	AKTIP	64400	Brain_Cortex	503	201	200	1.27606e-19	6.30155e-21	0.853593	0.0420484	0.104359
16:53717042-53767042	ENSG00000277639	NA	105371267	Esophagus_Gastroesophageal_Junction	503	201	200	1.31637e-19	2.2947e-21	0.880558	0.0152457	0.104196
16:53717042-53767042	ENSG00000279589	NA	NA	Colon_Sigmoid	503	201	200	1.31063e-19	2.90517e-21	0.876718	0.0193295	0.103952
16:53717042-53767042	ENSG00000103494	RPGRIP1L	23322	Colon_Sigmoid	503	201	200	1.3107e-19	2.91955e-21	0.876762	0.0194259	0.103812
16:53717042-53767042	ENSG00000279589	NA	NA	Cells_EBV-transformed_lymphocytes	503	195	194	1.31862e-19	2.28892e-21	0.882061	0.0152085	0.10273
16:53717042-53767042	ENSG00000177508	IRX3	79191	Kidney_Cortex	503	195	194	1.31649e-19	2.5044e-21	0.880639	0.0166499	0.102711
16:53717042-53767042	ENSG00000283304	LINC02183	NA	Testis	503	201	200	1.31736e-19	2.43676e-21	0.881218	0.0161976	0.102584
16:53717042-53767042	ENSG00000277639	NA	105371267	Brain_Spinal_cord_cervical_c-1	503	201	200	1.31594e-19	2.65385e-21	0.880267	0.0176503	0.102082
16:53717042-53767042	ENSG00000103479	RBL2	5934	Brain_Substantia_nigra	503	200	199	1.30798e-19	3.45478e-21	0.874945	0.023008	0.102047
16:53717042-53767042	ENSG00000259962	NA	NA	Spleen	503	201	200	1.31785e-19	2.513e-21	0.881544	0.0167084	0.101748
16:53717042-53767042	ENSG00000177200	CHD9	80205	Brain_Cortex	503	201	200	1.31821e-19	2.49643e-21	0.88179	0.0165977	0.101613
16:53717042-53767042	ENSG00000275191	NA	NA	Brain_Caudate_basal_ganglia	503	201	200	1.32038e-19	2.31623e-21	0.883241	0.0153926	0.101366
16:53717042-53767042	ENSG00000279722	NA	NA	Brain_Frontal_Cortex_BA9	503	201	200	1.31503e-19	2.85972e-21	0.879661	0.0190282	0.101311
16:53717042-53767042	ENSG00000275191	NA	NA	Brain_Cortex	503	201	200	1.31609e-19	2.79952e-21	0.88037	0.0186258	0.101004
16:53717042-53767042	ENSG00000279589	NA	NA	Ovary	503	200	199	1.30441e-19	4.13504e-21	0.872558	0.0275606	0.0998817
16:53717042-53767042	ENSG00000177200	CHD9	80205	Brain_Frontal_Cortex_BA9	503	201	200	1.31192e-19	3.48345e-21	0.87758	0.0232026	0.0992174
16:53717042-53767042	ENSG00000103494	RPGRIP1L	23322	Breast_Mammary_Tissue	503	201	200	1.11945e-19	2.27434e-20	0.748828	0.152038	0.0991343
16:53717042-53767042	ENSG00000261804	NA	NA	Lung	503	201	200	1.32248e-19	2.47795e-21	0.884644	0.0164768	0.0988792
16:53717042-53767042	ENSG00000279344	NA	NA	Adipose_Visceral_Omentum	503	201	200	1.27317e-19	7.40954e-21	0.85166	0.0494656	0.0988748
16:53717042-53767042	ENSG00000177200	CHD9	80205	Pancreas	503	201	200	1.32431e-19	2.35392e-21	0.88587	0.0156476	0.0984829
16:53717042-53767042	ENSG00000280392	NA	NA	Esophagus_Gastroesophageal_Junction	503	201	200	1.32507e-19	2.53665e-21	0.886373	0.0168716	0.0967555
16:53717042-53767042	ENSG00000277559	NA	NA	Brain_Caudate_basal_ganglia	503	201	200	1.32738e-19	2.33659e-21	0.88792	0.0155335	0.0965469
16:53717042-53767042	ENSG00000140718	FTO	79068	Artery_Tibial	503	201	200	1.3086e-19	4.34147e-21	0.875356	0.0289456	0.0956985
16:53717042-53767042	ENSG00000166971	AKTIP	64400	Skin_Not_Sun_Exposed_Suprapubic	503	201	200	1.3255e-19	2.7554e-21	0.886665	0.0183366	0.0949982
16:53717042-53767042	ENSG00000177508	IRX3	79191	Brain_Cerebellar_Hemisphere	503	201	200	1.3238e-19	3.00525e-21	0.885528	0.0200084	0.0944639
16:53717042-53767042	ENSG00000103479	RBL2	5934	Ovary	503	200	199	1.32756e-19	2.6719e-21	0.888038	0.0177789	0.0941827
16:53717042-53767042	ENSG00000177200	CHD9	80205	Brain_Cerebellar_Hemisphere	503	201	200	1.33004e-19	2.45954e-21	0.889701	0.0163586	0.0939409
16:53717042-53767042	ENSG00000283689	NA	NA	Uterus	503	200	199	1.33086e-19	2.38817e-21	0.890247	0.0158812	0.0938714
16:53717042-53767042	ENSG00000277559	NA	NA	Artery_Coronary	503	201	200	1.32861e-19	2.66543e-21	0.888744	0.0177363	0.0935194
16:53717042-53767042	ENSG00000140718	FTO	79068	Vagina	503	200	199	1.33128e-19	2.45561e-21	0.89053	0.0163331	0.0931366
16:53717042-53767042	ENSG00000166971	AKTIP	64400	Heart_Atrial_Appendage	503	201	200	1.31104e-19	4.53433e-21	0.876991	0.0302386	0.0927707
16:53717042-53767042	ENSG00000283304	LINC02183	NA	Breast_Mammary_Tissue	503	201	200	1.33287e-19	2.45048e-21	0.891591	0.0162998	0.092109
16:53717042-53767042	ENSG00000140718	FTO	79068	Brain_Anterior_cingulate_cortex_BA24	503	201	200	1.33275e-19	2.48698e-21	0.891511	0.0165441	0.0919452
16:53717042-53767042	ENSG00000261804	NA	NA	Cells_EBV-transformed_lymphocytes	503	195	194	1.33503e-19	2.35767e-21	0.893036	0.0156798	0.0912846
16:53717042-53767042	ENSG00000275191	NA	NA	Brain_Cerebellum	503	201	200	1.33407e-19	2.49176e-21	0.892395	0.016577	0.0910277
16:53717042-53767042	ENSG00000177508	IRX3	79191	Vagina	503	200	199	1.32647e-19	3.35828e-21	0.887312	0.0223742	0.0903142
16:53717042-53767042	ENSG00000277639	NA	105371267	Heart_Atrial_Appendage	503	201	200	1.33669e-19	2.34171e-21	0.894149	0.0155741	0.0902773
16:53717042-53767042	ENSG00000283689	NA	NA	Heart_Atrial_Appendage	503	201	200	1.33818e-19	2.25146e-21	0.895147	0.0149708	0.089882
16:53717042-53767042	ENSG00000177200	CHD9	80205	Vagina	503	200	199	1.33708e-19	2.37057e-21	0.894411	0.0157676	0.0898216
16:53717042-53767042	ENSG00000103494	RPGRIP1L	23322	Testis	503	201	200	1.24699e-19	1.13853e-20	0.834149	0.0760695	0.0897816
16:53717042-53767042	ENSG00000275191	NA	NA	Kidney_Cortex	503	195	194	1.33674e-19	2.41512e-21	0.894185	0.0160657	0.0897497
16:53717042-53767042	ENSG00000277559	NA	NA	Adipose_Visceral_Omentum	503	201	200	1.3274e-19	3.37814e-21	0.887932	0.0225078	0.0895606
16:53717042-53767042	ENSG00000177508	IRX3	79191	Brain_Amygdala	503	201	200	1.33603e-19	2.52917e-21	0.893707	0.0168288	0.0894638
16:53717042-53767042	ENSG00000279344	NA	NA	Brain_Putamen_basal_ganglia	503	201	200	1.33432e-19	2.73586e-21	0.892561	0.0182117	0.0892274
16:53717042-53767042	ENSG00000261056	NA	NA	Spleen	503	201	200	1.338e-19	2.37285e-21	0.895028	0.0157835	0.0891886
16:53717042-53767042	ENSG00000103494	RPGRIP1L	23322	Kidney_Cortex	503	195	194	1.3361e-19	2.60409e-21	0.893754	0.0173306	0.0889151
16:53717042-53767042	ENSG00000260078	MPHOSPH10P1	NA	Minor_Salivary_Gland	503	201	200	1.3368e-19	2.55423e-21	0.894223	0.0169971	0.0887798
16:53717042-53767042	ENSG00000177200	CHD9	80205	Prostate	503	201	200	1.33408e-19	2.88572e-21	0.892406	0.019215	0.0883794
16:53717042-53767042	ENSG00000177508	IRX3	79191	Brain_Hippocampus	503	201	200	1.33791e-19	2.52816e-21	0.894963	0.0168234	0.0882137
16:53717042-53767042	ENSG00000103494	RPGRIP1L	23322	Artery_Tibial	503	201	200	1.27879e-19	8.57222e-21	0.855419	0.0572546	0.0873259
16:53717042-53767042	ENSG00000166971	AKTIP	64400	Brain_Nucleus_accumbens_basal_ganglia	503	201	200	1.3395e-19	2.51938e-21	0.896027	0.0167656	0.087207
16:53717042-53767042	ENSG00000261804	NA	NA	Breast_Mammary_Tissue	503	201	200	1.34373e-19	2.129e-21	0.898855	0.0141545	0.0869905
16:53717042-53767042	ENSG00000283689	NA	NA	Adrenal_Gland	503	201	200	1.3277e-19	3.79414e-21	0.888137	0.0252935	0.0865693
16:53717042-53767042	ENSG00000177200	CHD9	80205	Kidney_Cortex	503	195	194	1.34067e-19	2.51309e-21	0.896813	0.0167243	0.0864628
16:53717042-53767042	ENSG00000275191	NA	NA	Stomach	503	201	200	1.34318e-19	2.26764e-21	0.898489	0.0150824	0.0864289
16:53717042-53767042	ENSG00000261291	NA	NA	Vagina	503	200	199	1.3404e-19	2.54766e-21	0.896629	0.0169556	0.086415
16:53717042-53767042	ENSG00000140718	FTO	79068	Esophagus_Gastroesophageal_Junction	503	201	200	1.29838e-19	6.76256e-21	0.868519	0.0451503	0.0863306
16:53717042-53767042	ENSG00000177200	CHD9	80205	Brain_Amygdala	503	201	200	1.33509e-19	3.09566e-21	0.89308	0.0206214	0.0862985
16:53717042-53767042	ENSG00000177200	CHD9	80205	Brain_Hypothalamus	503	201	200	1.3405e-19	2.56009e-21	0.896696	0.0170389	0.0862654
16:53717042-53767042	ENSG00000279589	NA	NA	Colon_Transverse	503	201	200	1.34358e-19	2.30706e-21	0.898757	0.0153466	0.0858968
16:53717042-53767042	ENSG00000177200	CHD9	80205	Artery_Coronary	503	201	200	1.34214e-19	2.49245e-21	0.897791	0.016587	0.0856219
16:53717042-53767042	ENSG00000166971	AKTIP	64400	Small_Intestine_Terminal_Ileum	503	201	200	1.33133e-19	3.62828e-21	0.890566	0.0241853	0.0852489
16:53717042-53767042	ENSG00000166971	AKTIP	64400	Vagina	503	200	199	1.34081e-19	2.70575e-21	0.896904	0.0180144	0.0850817
16:53717042-53767042	ENSG00000177508	IRX3	79191	Stomach	503	201	200	1.32073e-19	4.7425e-21	0.88347	0.031639	0.0848912
16:53717042-53767042	ENSG00000275191	NA	NA	Skin_Sun_Exposed_Lower_leg	503	201	200	1.33923e-19	2.92097e-21	0.895848	0.0194545	0.0846971
16:53717042-53767042	ENSG00000166971	AKTIP	64400	Brain_Substantia_nigra	503	200	199	1.33946e-19	2.90111e-21	0.896004	0.0193217	0.0846746
16:53717042-53767042	ENSG00000260078	MPHOSPH10P1	NA	Spleen	503	201	200	1.34501e-19	2.36217e-21	0.899713	0.0157166	0.0845708
16:53717042-53767042	ENSG00000279589	NA	NA	Heart_Atrial_Appendage	503	201	200	1.34806e-19	2.11984e-21	0.901755	0.014096	0.0841487
16:53717042-53767042	ENSG00000261056	NA	NA	Vagina	503	200	199	1.34456e-19	2.49208e-21	0.899414	0.0165862	0.0839999
16:53717042-53767042	ENSG00000103494	RPGRIP1L	23322	Adipose_Subcutaneous	503	201	200	1.34904e-19	2.04595e-21	0.90241	0.0136019	0.0839885
16:53717042-53767042	ENSG00000277559	NA	NA	Ovary	503	200	199	1.34489e-19	2.46634e-21	0.899634	0.0164141	0.0839517
16:53717042-53767042	ENSG00000277639	NA	105371267	Ovary	503	200	199	1.34656e-19	2.37387e-21	0.900753	0.015796	0.0834506
16:53717042-53767042	ENSG00000140718	FTO	79068	Prostate	503	201	200	1.34609e-19	2.48754e-21	0.900439	0.0165568	0.0830043
16:53717042-53767042	ENSG00000140718	FTO	79068	Brain_Substantia_nigra	503	200	199	1.34002e-19	3.12015e-21	0.896379	0.0207887	0.0828327
16:53717042-53767042	ENSG00000277559	NA	NA	Brain_Hippocampus	503	201	200	1.34695e-19	2.46772e-21	0.901011	0.0164247	0.0825646
16:53717042-53767042	ENSG00000279722	NA	NA	Small_Intestine_Terminal_Ileum	503	201	200	1.34522e-19	2.73353e-21	0.899851	0.0182034	0.0819453
16:53717042-53767042	ENSG00000140718	FTO	79068	Brain_Hypothalamus	503	201	200	1.34889e-19	2.3788e-21	0.902307	0.0158306	0.0818626
16:53717042-53767042	ENSG00000261056	NA	NA	Muscle_Skeletal	503	201	200	1.35119e-19	2.15681e-21	0.903846	0.0143457	0.0818079
16:53717042-53767042	ENSG00000103494	RPGRIP1L	23322	Brain_Amygdala	503	201	200	1.34515e-19	2.76441e-21	0.89981	0.0184101	0.0817799
16:53717042-53767042	ENSG00000261056	NA	NA	Heart_Left_Ventricle	503	201	200	1.34952e-19	2.3693e-21	0.902728	0.0157674	0.0815044
16:53717042-53767042	ENSG00000279722	NA	NA	Cells_EBV-transformed_lymphocytes	503	195	194	1.34914e-19	2.41493e-21	0.902476	0.0160727	0.0814512
16:53717042-53767042	ENSG00000277559	NA	NA	Brain_Nucleus_accumbens_basal_ganglia	503	201	200	1.34835e-19	2.53716e-21	0.901952	0.0168906	0.0811578
16:53717042-53767042	ENSG00000279589	NA	NA	Esophagus_Muscularis	503	201	200	1.35085e-19	2.30645e-21	0.903623	0.0153474	0.0810292
16:53717042-53767042	ENSG00000103479	RBL2	5934	Brain_Nucleus_accumbens_basal_ganglia	503	201	200	1.34384e-19	3.07416e-21	0.898933	0.0204833	0.0805841
16:53717042-53767042	ENSG00000280392	NA	NA	Uterus	503	200	199	1.3502e-19	2.47992e-21	0.903188	0.0165086	0.0803037
16:53717042-53767042	ENSG00000280392	NA	NA	Prostate	503	201	200	1.35177e-19	2.38469e-21	0.904238	0.015872	0.0798898
16:53717042-53767042	ENSG00000140718	FTO	79068	Kidney_Cortex	503	195	194	1.33078e-19	4.54596e-21	0.890197	0.0303297	0.0794735
16:53717042-53767042	ENSG00000261056	NA	NA	Brain_Cortex	503	201	200	1.35358e-19	2.32673e-21	0.905447	0.0154851	0.0790679
16:53717042-53767042	ENSG00000262714	NA	NA	Minor_Salivary_Gland	503	201	200	1.35361e-19	2.39514e-21	0.905464	0.0159432	0.0785928
16:53717042-53767042	ENSG00000279722	NA	NA	Brain_Nucleus_accumbens_basal_ganglia	503	201	200	1.3321e-19	4.55338e-21	0.891079	0.0303803	0.0785412
16:53717042-53767042	ENSG00000177508	IRX3	79191	Small_Intestine_Terminal_Ileum	503	201	200	1.35154e-19	2.61543e-21	0.904082	0.0174168	0.0785014
16:53717042-53767042	ENSG00000283689	NA	NA	Vagina	503	200	199	1.35245e-19	2.53489e-21	0.904689	0.0168781	0.0784329
16:53717042-53767042	ENSG00000279344	NA	NA	Brain_Spinal_cord_cervical_c-1	503	201	200	1.35017e-19	2.772e-21	0.903168	0.0184643	0.0783682
16:53717042-53767042	ENSG00000103494	RPGRIP1L	23322	Brain_Putamen_basal_ganglia	503	201	200	1.33721e-19	4.08469e-21	0.894495	0.0272453	0.0782593
16:53717042-53767042	ENSG00000177508	IRX3	79191	Lung	503	201	200	1.35901e-19	1.95499e-21	0.909082	0.0129995	0.0779183
16:53717042-53767042	ENSG00000275191	NA	NA	Brain_Hippocampus	503	201	200	1.33746e-19	4.11672e-21	0.894662	0.02746	0.0778779
16:53717042-53767042	ENSG00000277639	NA	105371267	Cells_Cultured_fibroblasts	503	201	200	1.34463e-19	3.41492e-21	0.899459	0.0227656	0.0777754
16:53717042-53767042	ENSG00000166971	AKTIP	64400	Brain_Cerebellum	503	201	200	1.35326e-19	2.60207e-21	0.905233	0.0173285	0.0774387
16:53717042-53767042	ENSG00000261804	NA	NA	Minor_Salivary_Gland	503	201	200	1.35249e-19	2.68117e-21	0.904717	0.0178577	0.0774254
16:53717042-53767042	ENSG00000260258	NA	NA	Cells_Cultured_fibroblasts	503	201	200	1.35825e-19	2.13172e-21	0.908571	0.0141824	0.077247
16:53717042-53767042	ENSG00000103479	RBL2	5934	Uterus	503	200	199	1.34754e-19	3.21487e-21	0.901409	0.021428	0.0771635
16:53717042-53767042	ENSG00000280027	NA	NA	Small_Intestine_Terminal_Ileum	503	201	200	1.35301e-19	2.6692e-21	0.905067	0.0177779	0.0771547
16:53717042-53767042	ENSG00000103494	RPGRIP1L	23322	Cells_Cultured_fibroblasts	503	201	200	1.35313e-19	2.66226e-21	0.905149	0.0177315	0.0771197
16:53717042-53767042	ENSG00000279722	NA	NA	Testis	503	201	200	1.35161e-19	2.81807e-21	0.904126	0.0187737	0.0771004
16:53717042-53767042	ENSG00000262714	NA	NA	Spleen	503	201	200	1.35548e-19	2.44675e-21	0.906715	0.01629	0.076995
16:53717042-53767042	ENSG00000103494	RPGRIP1L	23322	Pituitary	503	201	200	1.32889e-19	5.1443e-21	0.888929	0.0343349	0.0767359
16:53717042-53767042	ENSG00000280027	NA	NA	Prostate	503	201	200	1.35541e-19	2.49492e-21	0.906674	0.0166125	0.0767137
16:53717042-53767042	ENSG00000177508	IRX3	79191	Brain_Caudate_basal_ganglia	503	201	200	1.35321e-19	2.71864e-21	0.905196	0.018109	0.0766948
16:53717042-53767042	ENSG00000280392	NA	NA	Brain_Cerebellar_Hemisphere	503	201	200	1.35478e-19	2.56909e-21	0.906247	0.0171087	0.0766441
16:53717042-53767042	ENSG00000277639	NA	105371267	Thyroid	503	201	200	1.35139e-19	2.92982e-21	0.903983	0.0195219	0.0764949
16:53717042-53767042	ENSG00000177508	IRX3	79191	Muscle_Skeletal	503	201	200	1.35926e-19	2.14813e-21	0.909245	0.014293	0.0764619
16:53717042-53767042	ENSG00000261803	LINC02140	NA	Testis	503	201	200	1.35298e-19	2.78302e-21	0.905046	0.01854	0.0764141
16:53717042-53767042	ENSG00000279722	NA	NA	Kidney_Cortex	503	195	194	1.35575e-19	2.53974e-21	0.9069	0.0169129	0.0761876
16:53717042-53767042	ENSG00000103479	RBL2	5934	Pancreas	503	201	200	1.20151e-19	1.79712e-20	0.803721	0.120138	0.0761412
16:53717042-53767042	ENSG00000275191	NA	NA	Adrenal_Gland	503	201	200	1.35631e-19	2.50149e-21	0.907276	0.0166571	0.0760674
16:53717042-53767042	ENSG00000279722	NA	NA	Uterus	503	200	199	1.35182e-19	2.98047e-21	0.904268	0.0198613	0.0758706
16:53717042-53767042	ENSG00000261056	NA	NA	Brain_Spinal_cord_cervical_c-1	503	201	200	1.35112e-19	3.14608e-21	0.9038	0.0209697	0.0752304
16:53717042-53767042	ENSG00000280392	NA	NA	Minor_Salivary_Gland	503	201	200	1.35889e-19	2.39674e-21	0.909002	0.0159574	0.0750407
16:53717042-53767042	ENSG00000103479	RBL2	5934	Kidney_Cortex	503	195	194	1.3587e-19	2.42744e-21	0.908873	0.0161628	0.0749637
16:53717042-53767042	ENSG00000280392	NA	NA	Artery_Coronary	503	201	200	1.35929e-19	2.37449e-21	0.909263	0.0158087	0.0749279
16:53717042-53767042	ENSG00000140718	FTO	79068	Stomach	503	201	200	1.35945e-19	2.35937e-21	0.909375	0.0157076	0.0749178
16:53717042-53767042	ENSG00000166971	AKTIP	64400	Colon_Sigmoid	503	201	200	1.34946e-19	3.36592e-21	0.902688	0.0224407	0.0748711
16:53717042-53767042	ENSG00000177508	IRX3	79191	Brain_Nucleus_accumbens_basal_ganglia	503	201	200	1.35845e-19	2.47227e-21	0.908706	0.0164628	0.0748311
16:53717042-53767042	ENSG00000177200	CHD9	80205	Brain_Nucleus_accumbens_basal_ganglia	503	201	200	1.35661e-19	2.70049e-21	0.907475	0.0179898	0.0745352
16:53717042-53767042	ENSG00000177200	CHD9	80205	Muscle_Skeletal	503	201	200	1.36092e-19	2.27255e-21	0.910355	0.0151272	0.0745174
16:53717042-53767042	ENSG00000279344	NA	NA	Kidney_Cortex	503	195	194	1.35851e-19	2.54822e-21	0.908744	0.0169715	0.0742842
16:53717042-53767042	ENSG00000166971	AKTIP	64400	Kidney_Cortex	503	195	194	1.3587e-19	2.53303e-21	0.908869	0.0168698	0.0742608
16:53717042-53767042	ENSG00000275191	NA	NA	Vagina	503	200	199	1.35799e-19	2.61052e-21	0.908395	0.0173883	0.0742168
16:53717042-53767042	ENSG00000277639	NA	105371267	Brain_Hypothalamus	503	201	200	1.35584e-19	2.83006e-21	0.90696	0.0188568	0.0741828
16:53717042-53767042	ENSG00000103494	RPGRIP1L	23322	Minor_Salivary_Gland	503	201	200	1.35843e-19	2.58352e-21	0.908694	0.0172078	0.074098
16:53717042-53767042	ENSG00000166971	AKTIP	64400	Brain_Spinal_cord_cervical_c-1	503	201	200	1.35073e-19	3.3758e-21	0.90354	0.0225077	0.0739527
16:53717042-53767042	ENSG00000277559	NA	NA	Pituitary	503	201	200	1.3617e-19	2.29874e-21	0.91088	0.0153031	0.0738174
16:53717042-53767042	ENSG00000283689	NA	NA	Breast_Mammary_Tissue	503	201	200	1.35239e-19	3.23419e-21	0.904652	0.0215606	0.0737876
16:53717042-53767042	ENSG00000260078	MPHOSPH10P1	NA	Kidney_Cortex	503	195	194	1.35967e-19	2.52569e-21	0.909523	0.0168214	0.0736554
16:53717042-53767042	ENSG00000261056	NA	NA	Skin_Not_Sun_Exposed_Suprapubic	503	201	200	1.32083e-19	6.41762e-21	0.883536	0.0428556	0.0736083
16:53717042-53767042	ENSG00000103494	RPGRIP1L	23322	Uterus	503	200	199	1.36151e-19	2.36604e-21	0.910752	0.0157536	0.0734947
16:53717042-53767042	ENSG00000166971	AKTIP	64400	Brain_Hippocampus	503	201	200	1.36118e-19	2.4084e-21	0.910531	0.016037	0.0734323
16:53717042-53767042	ENSG00000279741	NA	NA	Cells_EBV-transformed_lymphocytes	503	195	194	1.36273e-19	2.26025e-21	0.911566	0.0150461	0.0733881
16:53717042-53767042	ENSG00000261056	NA	NA	Brain_Cerebellar_Hemisphere	503	201	200	1.36156e-19	2.43485e-21	0.910782	0.0162144	0.0730035
16:53717042-53767042	ENSG00000279741	NA	NA	Small_Intestine_Terminal_Ileum	503	201	200	1.36279e-19	2.3161e-21	0.911609	0.0154201	0.0729705
16:53717042-53767042	ENSG00000177200	CHD9	80205	Stomach	503	201	200	1.3634e-19	2.26838e-21	0.912018	0.015101	0.0728812
16:53717042-53767042	ENSG00000140718	FTO	79068	Spleen	503	201	200	1.3607e-19	2.58435e-21	0.910208	0.0172148	0.0725774
16:53717042-53767042	ENSG00000261056	NA	NA	Adrenal_Gland	503	201	200	1.36101e-19	2.55624e-21	0.910417	0.0170268	0.0725564
16:53717042-53767042	ENSG00000279722	NA	NA	Adipose_Subcutaneous	503	201	200	1.25844e-19	1.28684e-20	0.841804	0.0860082	0.0721881
16:53717042-53767042	ENSG00000140718	FTO	79068	Brain_Putamen_basal_ganglia	503	201	200	1.36305e-19	2.40767e-21	0.911785	0.0160334	0.0721818
16:53717042-53767042	ENSG00000262714	NA	NA	Stomach	503	201	200	1.35965e-19	2.79843e-21	0.909508	0.0186476	0.0718448
16:53717042-53767042	ENSG00000277639	NA	105371267	Esophagus_Mucosa	503	201	200	1.36437e-19	2.33394e-21	0.912662	0.0155406	0.0717973
16:53717042-53767042	ENSG00000103494	RPGRIP1L	23322	Brain_Substantia_nigra	503	200	199	1.3482e-19	3.98316e-21	0.901846	0.0265729	0.0715807
16:53717042-53767042	ENSG00000103479	RBL2	5934	Brain_Anterior_cingulate_cortex_BA24	503	201	200	1.33395e-19	5.44332e-21	0.892316	0.0363405	0.0713439
16:53717042-53767042	ENSG00000280392	NA	NA	Pituitary	503	201	200	1.36531e-19	2.31218e-21	0.913296	0.0153955	0.0713082
16:53717042-53767042	ENSG00000277559	NA	NA	Esophagus_Mucosa	503	201	200	1.3671e-19	2.13987e-21	0.91449	0.0142429	0.0712667
16:53717042-53767042	ENSG00000262714	NA	NA	Cells_EBV-transformed_lymphocytes	503	195	194	1.3629e-19	2.56337e-21	0.91168	0.0170758	0.0712446
16:53717042-53767042	ENSG00000277639	NA	105371267	Brain_Amygdala	503	201	200	1.36239e-19	2.61417e-21	0.911341	0.0174157	0.0712435
16:53717042-53767042	ENSG00000103494	RPGRIP1L	23322	Thyroid	503	201	200	1.35252e-19	3.61211e-21	0.904737	0.0240913	0.0711715
16:53717042-53767042	ENSG00000275191	NA	NA	Artery_Coronary	503	201	200	1.36284e-19	2.64219e-21	0.91164	0.0176036	0.0707559
16:53717042-53767042	ENSG00000261056	NA	NA	Whole_Blood	503	201	200	1.36577e-19	2.36513e-21	0.913603	0.0157504	0.0706464
16:53717042-53767042	ENSG00000166971	AKTIP	64400	Liver	503	201	200	1.36283e-19	2.66951e-21	0.911638	0.0177865	0.0705759
16:53717042-53767042	ENSG00000279722	NA	NA	Pancreas	503	201	200	1.3607e-19	2.88878e-21	0.910209	0.0192533	0.070538
16:53717042-53767042	ENSG00000283689	NA	NA	Kidney_Cortex	503	195	194	1.36598e-19	2.41517e-21	0.913742	0.0160855	0.070172
16:53717042-53767042	ENSG00000140718	FTO	79068	Muscle_Skeletal	503	201	200	6.93296e-25	1.39013e-19	4.63765e-06	0.929828	0.0701669
16:53717042-53767042	ENSG00000166971	AKTIP	64400	Testis	503	201	200	1.36684e-19	2.33785e-21	0.914316	0.0155684	0.0701152
16:53717042-53767042	ENSG00000280027	NA	NA	Cells_EBV-transformed_lymphocytes	503	195	194	1.36443e-19	2.60342e-21	0.912705	0.017345	0.0699496
16:53717042-53767042	ENSG00000279344	NA	NA	Prostate	503	201	200	1.36534e-19	2.54356e-21	0.913314	0.0169448	0.0697412
16:53717042-53767042	ENSG00000103494	RPGRIP1L	23322	Brain_Nucleus_accumbens_basal_ganglia	503	201	200	1.35437e-19	3.69585e-21	0.905974	0.0246532	0.0693729
16:53717042-53767042	ENSG00000275191	NA	NA	Brain_Anterior_cingulate_cortex_BA24	503	201	200	1.36704e-19	2.43225e-21	0.914454	0.0162006	0.0693457
16:53717042-53767042	ENSG00000103494	RPGRIP1L	23322	Brain_Spinal_cord_cervical_c-1	503	201	200	1.36529e-19	2.60767e-21	0.913283	0.0173741	0.0693431
16:53717042-53767042	ENSG00000177200	CHD9	80205	Nerve_Tibial	503	201	200	1.37106e-19	2.06422e-21	0.917143	0.013739	0.069118
16:53717042-53767042	ENSG00000103494	RPGRIP1L	23322	Cells_EBV-transformed_lymphocytes	503	195	194	1.36843e-19	2.32963e-21	0.915378	0.0155144	0.0691073
16:53717042-53767042	ENSG00000279589	NA	NA	Testis	503	201	200	1.36393e-19	2.78351e-21	0.912371	0.0185506	0.0690785
16:53717042-53767042	ENSG00000262714	NA	NA	Pituitary	503	201	200	1.36221e-19	2.97518e-21	0.911218	0.0198328	0.0689494
16:53717042-53767042	ENSG00000103479	RBL2	5934	Muscle_Skeletal	503	201	200	1.3703e-19	2.1814e-21	0.916634	0.0145232	0.0688424
16:53717042-53767042	ENSG00000103494	RPGRIP1L	23322	Brain_Cerebellar_Hemisphere	503	201	200	1.36319e-19	2.90068e-21	0.911878	0.0193346	0.0687875
16:53717042-53767042	ENSG00000277559	NA	NA	Brain_Spinal_cord_cervical_c-1	503	201	200	1.35372e-19	3.848e-21	0.905542	0.0256715	0.0687868
16:53717042-53767042	ENSG00000177200	CHD9	80205	Brain_Caudate_basal_ganglia	503	201	200	1.36729e-19	2.49885e-21	0.914616	0.0166467	0.0687375
16:53717042-53767042	ENSG00000277559	NA	NA	Kidney_Cortex	503	195	194	1.36741e-19	2.49258e-21	0.914699	0.0166048	0.0686961
16:53717042-53767042	ENSG00000262714	NA	NA	Kidney_Cortex	503	195	194	1.36741e-19	2.49816e-21	0.914696	0.0166422	0.0686622
16:53717042-53767042	ENSG00000261804	NA	NA	Kidney_Cortex	503	195	194	1.36586e-19	2.65691e-21	0.913661	0.0177041	0.0686346
16:53717042-53767042	ENSG00000261056	NA	NA	Kidney_Cortex	503	195	194	1.36624e-19	2.62227e-21	0.913912	0.0174725	0.0686151
16:53717042-53767042	ENSG00000177508	IRX3	79191	Heart_Atrial_Appendage	503	201	200	1.36888e-19	2.36075e-21	0.915683	0.0157231	0.0685943
16:53717042-53767042	ENSG00000277639	NA	105371267	Brain_Anterior_cingulate_cortex_BA24	503	201	200	1.36107e-19	3.15443e-21	0.910455	0.0210323	0.0685128
16:53717042-53767042	ENSG00000279722	NA	NA	Prostate	503	201	200	1.36419e-19	2.84657e-21	0.912542	0.018973	0.0684853
16:53717042-53767042	ENSG00000177508	IRX3	79191	Minor_Salivary_Gland	503	201	200	1.36778e-19	2.4942e-21	0.914945	0.0166159	0.0684388
16:53717042-53767042	ENSG00000277639	NA	105371267	Kidney_Cortex	503	195	194	1.36615e-19	2.67913e-21	0.913857	0.0178532	0.0682897
16:53717042-53767042	ENSG00000279344	NA	NA	Adrenal_Gland	503	201	200	1.34515e-19	4.78743e-21	0.89981	0.0319562	0.0682343
16:53717042-53767042	ENSG00000177200	CHD9	80205	Adrenal_Gland	503	201	200	1.36784e-19	2.52215e-21	0.914984	0.0168031	0.0682126
16:53717042-53767042	ENSG00000279589	NA	NA	Skin_Not_Sun_Exposed_Suprapubic	503	201	200	1.37424e-19	1.88635e-21	0.919269	0.0125502	0.0681811
16:53717042-53767042	ENSG00000166971	AKTIP	64400	Cells_Cultured_fibroblasts	503	201	200	1.36587e-19	2.72724e-21	0.913668	0.0181751	0.0681568
16:53717042-53767042	ENSG00000261804	NA	NA	Vagina	503	200	199	1.36933e-19	2.39325e-21	0.915981	0.015941	0.0680784
16:53717042-53767042	ENSG00000277639	NA	105371267	Lung	503	201	200	1.36757e-19	2.58987e-21	0.914803	0.0172564	0.0679407
16:53717042-53767042	ENSG00000279722	NA	NA	Vagina	503	200	199	1.36565e-19	2.78496e-21	0.913519	0.0185615	0.0679193
16:53717042-53767042	ENSG00000177508	IRX3	79191	Brain_Anterior_cingulate_cortex_BA24	503	201	200	1.36798e-19	2.57227e-21	0.91508	0.0171389	0.0677813
16:53717042-53767042	ENSG00000280392	NA	NA	Vagina	503	200	199	1.36803e-19	2.58157e-21	0.915112	0.0172011	0.0676865
16:53717042-53767042	ENSG00000279344	NA	NA	Uterus	503	200	199	1.36904e-19	2.54267e-21	0.915785	0.0169413	0.0672734
16:53717042-53767042	ENSG00000277639	NA	105371267	Artery_Coronary	503	201	200	1.36965e-19	2.48287e-21	0.916194	0.0165413	0.0672643
16:53717042-53767042	ENSG00000277639	NA	105371267	Brain_Cortex	503	201	200	1.37125e-19	2.3326e-21	0.917267	0.0155362	0.067197
16:53717042-53767042	ENSG00000261056	NA	NA	Uterus	503	200	199	1.37046e-19	2.41788e-21	0.91674	0.0161067	0.0671537
16:53717042-53767042	ENSG00000280027	NA	NA	Skin_Sun_Exposed_Lower_leg	503	201	200	1.37515e-19	1.9647e-21	0.919876	0.0130754	0.0670485
16:53717042-53767042	ENSG00000279344	NA	NA	Colon_Sigmoid	503	201	200	1.3692e-19	2.57536e-21	0.915897	0.0171604	0.0669423
16:53717042-53767042	ENSG00000177200	CHD9	80205	Ovary	503	200	199	1.37035e-19	2.46899e-21	0.916667	0.0164488	0.0668839
16:53717042-53767042	ENSG00000275191	NA	NA	Brain_Putamen_basal_ganglia	503	201	200	1.36869e-19	2.64705e-21	0.915553	0.01764	0.0668073
16:53717042-53767042	ENSG00000279741	NA	NA	Vagina	503	200	199	1.37013e-19	2.51942e-21	0.916515	0.0167864	0.066699
16:53717042-53767042	ENSG00000261056	NA	NA	Liver	503	201	200	1.37256e-19	2.28073e-21	0.918146	0.0151898	0.0666641
16:53717042-53767042	ENSG00000277559	NA	NA	Vagina	503	200	199	1.37093e-19	2.46337e-21	0.917055	0.0164116	0.0665332
16:53717042-53767042	ENSG00000103479	RBL2	5934	Brain_Hypothalamus	503	201	200	1.37056e-19	2.50624e-21	0.916808	0.0166985	0.0664931
16:53717042-53767042	ENSG00000177200	CHD9	80205	Brain_Substantia_nigra	503	200	199	1.37132e-19	2.43363e-21	0.917314	0.0162127	0.0664731
16:53717042-53767042	ENSG00000283689	NA	NA	Brain_Spinal_cord_cervical_c-1	503	201	200	1.37104e-19	2.46428e-21	0.917125	0.0164178	0.0664568
16:53717042-53767042	ENSG00000177200	CHD9	80205	Uterus	503	200	199	1.37082e-19	2.5056e-21	0.91698	0.0166943	0.0663259
16:53717042-53767042	ENSG00000177508	IRX3	79191	Uterus	503	200	199	1.37038e-19	2.56023e-21	0.916684	0.0170598	0.0662567
16:53717042-53767042	ENSG00000279722	NA	NA	Brain_Putamen_basal_ganglia	503	201	200	1.36715e-19	2.88931e-21	0.914524	0.0192612	0.0662146
16:53717042-53767042	ENSG00000275191	NA	NA	Small_Intestine_Terminal_Ileum	503	201	200	1.36941e-19	2.68608e-21	0.916035	0.0179019	0.0660634
16:53717042-53767042	ENSG00000277639	NA	105371267	Cells_EBV-transformed_lymphocytes	503	195	194	1.36223e-19	3.40489e-21	0.911233	0.0227102	0.0660572
16:53717042-53767042	ENSG00000166971	AKTIP	64400	Brain_Anterior_cingulate_cortex_BA24	503	201	200	1.36766e-19	2.86549e-21	0.914869	0.019102	0.0660293
16:53717042-53767042	ENSG00000280027	NA	NA	Vagina	503	200	199	1.37183e-19	2.46201e-21	0.917654	0.0164031	0.0659426
16:53717042-53767042	ENSG00000280027	NA	NA	Pituitary	503	201	200	1.37205e-19	2.44153e-21	0.917805	0.0162661	0.0659287
16:53717042-53767042	ENSG00000262714	NA	NA	Small_Intestine_Terminal_Ileum	503	201	200	1.37046e-19	2.62092e-21	0.91674	0.0174663	0.0657935
16:53717042-53767042	ENSG00000279344	NA	NA	Cells_EBV-transformed_lymphocytes	503	195	194	1.36045e-19	3.62521e-21	0.910042	0.0241843	0.0657736
16:53717042-53767042	ENSG00000277639	NA	105371267	Brain_Substantia_nigra	503	200	199	1.36973e-19	2.7069e-21	0.916248	0.0180415	0.0657103
16:53717042-53767042	ENSG00000280392	NA	NA	Brain_Cerebellum	503	201	200	1.37242e-19	2.43976e-21	0.918051	0.0162545	0.0656945
16:53717042-53767042	ENSG00000279722	NA	NA	Esophagus_Mucosa	503	201	200	1.36533e-19	3.16906e-21	0.913305	0.0211332	0.0655618
16:53717042-53767042	ENSG00000279344	NA	NA	Brain_Cerebellar_Hemisphere	503	201	200	1.35641e-19	4.06747e-21	0.90734	0.0271429	0.065517
16:53717042-53767042	ENSG00000177508	IRX3	79191	Brain_Substantia_nigra	503	200	199	1.37167e-19	2.54641e-21	0.917544	0.0169682	0.0654874
16:53717042-53767042	ENSG00000279344	NA	NA	Brain_Hippocampus	503	201	200	1.37105e-19	2.63172e-21	0.917135	0.017539	0.0653255
16:53717042-53767042	ENSG00000279344	NA	NA	Brain_Substantia_nigra	503	200	199	1.37208e-19	2.53414e-21	0.917823	0.0168863	0.0652905
16:53717042-53767042	ENSG00000166971	AKTIP	64400	Uterus	503	200	199	1.3697e-19	2.77866e-21	0.916232	0.018522	0.0652458
16:53717042-53767042	ENSG00000177508	IRX3	79191	Prostate	503	201	200	1.37461e-19	2.28843e-21	0.919516	0.0152427	0.0652412
16:53717042-53767042	ENSG00000166971	AKTIP	64400	Cells_EBV-transformed_lymphocytes	503	195	194	1.37322e-19	2.43707e-21	0.918585	0.0162371	0.0651784
16:53717042-53767042	ENSG00000277559	NA	NA	Brain_Cerebellar_Hemisphere	503	201	200	1.37106e-19	2.65413e-21	0.917139	0.017689	0.0651724
16:53717042-53767042	ENSG00000280027	NA	NA	Colon_Transverse	503	201	200	1.37353e-19	2.42541e-21	0.918792	0.0161592	0.0650487
16:53717042-53767042	ENSG00000277559	NA	NA	Brain_Anterior_cingulate_cortex_BA24	503	201	200	1.3734e-19	2.45613e-21	0.918706	0.0163648	0.0649292
16:53717042-53767042	ENSG00000262714	NA	NA	Vagina	503	200	199	1.3727e-19	2.54413e-21	0.918234	0.0169536	0.0648127
16:53717042-53767042	ENSG00000140718	FTO	79068	Brain_Nucleus_accumbens_basal_ganglia	503	201	200	1.37408e-19	2.41768e-21	0.919162	0.0161078	0.0647299
16:53717042-53767042	ENSG00000279722	NA	NA	Brain_Substantia_nigra	503	200	199	1.3739e-19	2.4481e-21	0.919042	0.0163114	0.0646461
16:53717042-53767042	ENSG00000177200	CHD9	80205	Cells_EBV-transformed_lymphocytes	503	195	194	1.37617e-19	2.22419e-21	0.920557	0.0148136	0.0646293
16:53717042-53767042	ENSG00000166971	AKTIP	64400	Minor_Salivary_Gland	503	201	200	1.37104e-19	2.7496e-21	0.917126	0.0183283	0.0645459
16:53717042-53767042	ENSG00000103494	RPGRIP1L	23322	Brain_Cortex	503	201	200	1.34894e-19	4.97325e-21	0.902342	0.033203	0.0644553
16:53717042-53767042	ENSG00000103494	RPGRIP1L	23322	Artery_Coronary	503	201	200	1.37465e-19	2.40824e-21	0.919543	0.016045	0.0644125
16:53717042-53767042	ENSG00000279344	NA	NA	Brain_Hypothalamus	503	201	200	1.367e-19	3.19091e-21	0.914423	0.0212806	0.0642966
16:53717042-53767042	ENSG00000140718	FTO	79068	Cells_EBV-transformed_lymphocytes	503	195	194	1.36948e-19	2.94701e-21	0.91608	0.0196491	0.0642712
16:53717042-53767042	ENSG00000103479	RBL2	5934	Brain_Caudate_basal_ganglia	503	201	200	1.32885e-19	7.01572e-21	0.888906	0.0468658	0.0642277
16:53717042-53767042	ENSG00000140718	FTO	79068	Uterus	503	200	199	1.3742e-19	2.49995e-21	0.91924	0.0166587	0.0641008
16:53717042-53767042	ENSG00000277559	NA	NA	Uterus	503	200	199	1.37423e-19	2.49957e-21	0.919259	0.0166562	0.0640846
16:53717042-53767042	ENSG00000279589	NA	NA	Uterus	503	200	199	1.37488e-19	2.44174e-21	0.919697	0.0162695	0.0640338
16:53717042-53767042	ENSG00000103494	RPGRIP1L	23322	Liver	503	201	200	1.37511e-19	2.43403e-21	0.919848	0.016218	0.0639342
16:53717042-53767042	ENSG00000140718	FTO	79068	Brain_Hippocampus	503	201	200	1.37577e-19	2.38849e-21	0.920289	0.0159135	0.0637972
16:53717042-53767042	ENSG00000279589	NA	NA	Artery_Aorta	503	201	200	1.36872e-19	3.10049e-21	0.915572	0.0206763	0.0637518
16:53717042-53767042	ENSG00000277639	NA	105371267	Vagina	503	200	199	1.37559e-19	2.41435e-21	0.920172	0.0160865	0.0637418
16:53717042-53767042	ENSG00000177200	CHD9	80205	Brain_Cerebellum	503	201	200	1.37594e-19	2.39374e-21	0.920405	0.0159488	0.0636461
16:53717042-53767042	ENSG00000277559	NA	NA	Brain_Substantia_nigra	503	200	199	1.37437e-19	2.5741e-21	0.919351	0.0171553	0.0634938
16:53717042-53767042	ENSG00000166971	AKTIP	64400	Brain_Hypothalamus	503	201	200	1.34558e-19	5.45608e-21	0.900098	0.0364338	0.0634683
16:53717042-53767042	ENSG00000140718	FTO	79068	Heart_Atrial_Appendage	503	201	200	1.3689e-19	3.12904e-21	0.915692	0.0208676	0.0634407
16:53717042-53767042	ENSG00000279344	NA	NA	Vagina	503	200	199	1.37526e-19	2.49858e-21	0.91995	0.0166503	0.0634002
16:53717042-53767042	ENSG00000103494	RPGRIP1L	23322	Adipose_Visceral_Omentum	503	201	200	1.37659e-19	2.36774e-21	0.920842	0.0157751	0.0633832
16:53717042-53767042	ENSG00000275191	NA	NA	Esophagus_Mucosa	503	201	200	1.33567e-19	6.46084e-21	0.893464	0.0431549	0.0633815
16:53717042-53767042	ENSG00000279722	NA	NA	Brain_Amygdala	503	201	200	1.35781e-19	4.25897e-21	0.908279	0.0284261	0.0632944
16:53717042-53767042	ENSG00000279722	NA	NA	Brain_Cerebellum	503	201	200	1.35942e-19	4.10489e-21	0.909352	0.0273955	0.0632525
16:53717042-53767042	ENSG00000260078	MPHOSPH10P1	NA	Prostate	503	201	200	1.37378e-19	2.67144e-21	0.918959	0.0178068	0.0632342
16:53717042-53767042	ENSG00000177508	IRX3	79191	Brain_Putamen_basal_ganglia	503	201	200	1.37482e-19	2.56917e-21	0.919657	0.0171227	0.0632203
16:53717042-53767042	ENSG00000275191	NA	NA	Uterus	503	200	199	1.37606e-19	2.44778e-21	0.920483	0.0163107	0.0632067
16:53717042-53767042	ENSG00000275191	NA	NA	Minor_Salivary_Gland	503	201	200	1.37661e-19	2.4039e-21	0.920852	0.0160172	0.0631303
16:53717042-53767042	ENSG00000277559	NA	NA	Brain_Hypothalamus	503	201	200	1.37531e-19	2.53898e-21	0.919985	0.0169208	0.0630942
16:53717042-53767042	ENSG00000279344	NA	NA	Brain_Amygdala	503	201	200	1.37504e-19	2.58295e-21	0.919804	0.0172151	0.0629811
16:53717042-53767042	ENSG00000140718	FTO	79068	Brain_Cerebellar_Hemisphere	503	201	200	1.37461e-19	2.63792e-21	0.919516	0.0175829	0.0629008
16:53717042-53767042	ENSG00000279589	NA	NA	Pituitary	503	201	200	1.37423e-19	2.68122e-21	0.919262	0.0178725	0.0628651
16:53717042-53767042	ENSG00000280392	NA	NA	Ovary	503	200	199	1.3721e-19	2.89757e-21	0.917832	0.0193198	0.0628479
16:53717042-53767042	ENSG00000279344	NA	NA	Artery_Coronary	503	201	200	1.37269e-19	2.86457e-21	0.91823	0.0190992	0.0626712
16:53717042-53767042	ENSG00000277559	NA	NA	Minor_Salivary_Gland	503	201	200	1.37805e-19	2.34912e-21	0.921816	0.0156514	0.0625329
16:53717042-53767042	ENSG00000177200	CHD9	80205	Brain_Spinal_cord_cervical_c-1	503	201	200	1.37748e-19	2.40754e-21	0.921432	0.0160422	0.062526
16:53717042-53767042	ENSG00000279344	NA	NA	Heart_Atrial_Appendage	503	201	200	1.37161e-19	3.03179e-21	0.917505	0.0202182	0.0622768
16:53717042-53767042	ENSG00000277559	NA	NA	Small_Intestine_Terminal_Ileum	503	201	200	1.37477e-19	2.7159e-21	0.919621	0.0181051	0.0622739
16:53717042-53767042	ENSG00000103479	RBL2	5934	Brain_Spinal_cord_cervical_c-1	503	201	200	1.36968e-19	3.22844e-21	0.916216	0.0215337	0.0622503
16:53717042-53767042	ENSG00000177508	IRX3	79191	Brain_Spinal_cord_cervical_c-1	503	201	200	1.37626e-19	2.57889e-21	0.920619	0.0171887	0.0621919
16:53717042-53767042	ENSG00000277639	NA	105371267	Spleen	503	201	200	1.37997e-19	2.21046e-21	0.923101	0.0147242	0.0621749
16:53717042-53767042	ENSG00000140718	FTO	79068	Brain_Spinal_cord_cervical_c-1	503	201	200	1.37737e-19	2.47631e-21	0.921361	0.0165026	0.062136
16:53717042-53767042	ENSG00000103479	RBL2	5934	Whole_Blood	503	201	200	1.3782e-19	2.39452e-21	0.921914	0.0159555	0.062131
16:53717042-53767042	ENSG00000279722	NA	NA	Brain_Spinal_cord_cervical_c-1	503	201	200	1.37009e-19	3.20759e-21	0.916489	0.0213943	0.0621166
16:53717042-53767042	ENSG00000277639	NA	105371267	Uterus	503	200	199	1.37776e-19	2.47903e-21	0.921624	0.0165211	0.0618548
16:53717042-53767042	ENSG00000177200	CHD9	80205	Brain_Anterior_cingulate_cortex_BA24	503	201	200	1.37414e-19	2.84257e-21	0.919201	0.0189529	0.0618462
16:53717042-53767042	ENSG00000177508	IRX3	79191	Artery_Coronary	503	201	200	1.37688e-19	2.58453e-21	0.921032	0.0172269	0.0617409
16:53717042-53767042	ENSG00000140718	FTO	79068	Brain_Amygdala	503	201	200	1.37807e-19	2.46588e-21	0.921826	0.0164332	0.0617406
16:53717042-53767042	ENSG00000177200	CHD9	80205	Esophagus_Gastroesophageal_Junction	503	201	200	1.37791e-19	2.48496e-21	0.921724	0.0165608	0.0617156
16:53717042-53767042	ENSG00000261291	NA	NA	Minor_Salivary_Gland	503	201	200	1.36853e-19	3.45484e-21	0.915447	0.0230489	0.0615039
16:53717042-53767042	ENSG00000103494	RPGRIP1L	23322	Vagina	503	200	199	1.37548e-19	2.76575e-21	0.920095	0.0184394	0.0614653
16:53717042-53767042	ENSG00000103494	RPGRIP1L	23322	Brain_Anterior_cingulate_cortex_BA24	503	201	200	1.3726e-19	3.05638e-21	0.91817	0.0203835	0.0614467
16:53717042-53767042	ENSG00000166971	AKTIP	64400	Stomach	503	201	200	1.3798e-19	2.35546e-21	0.922983	0.015695	0.0613216
16:53717042-53767042	ENSG00000262714	NA	NA	Pancreas	503	201	200	1.38199e-19	2.14024e-21	0.924452	0.0142554	0.0612928
16:53717042-53767042	ENSG00000279589	NA	NA	Small_Intestine_Terminal_Ileum	503	201	200	1.37811e-19	2.53426e-21	0.921857	0.0168911	0.0612515
16:53717042-53767042	ENSG00000103494	RPGRIP1L	23322	Ovary	503	200	199	1.38044e-19	2.31399e-21	0.923415	0.0154178	0.0611673
16:53717042-53767042	ENSG00000103479	RBL2	5934	Vagina	503	200	199	1.37555e-19	2.81071e-21	0.920142	0.0187405	0.0611171
16:53717042-53767042	ENSG00000275191	NA	NA	Brain_Nucleus_accumbens_basal_ganglia	503	201	200	1.37987e-19	2.40329e-21	0.923032	0.0160153	0.0609528
16:53717042-53767042	ENSG00000275191	NA	NA	Brain_Amygdala	503	201	200	1.37632e-19	2.76227e-21	0.920661	0.0184167	0.0609224
16:53717042-53767042	ENSG00000140718	FTO	79068	Ovary	503	200	199	1.37356e-19	3.03987e-21	0.918815	0.0202736	0.0609111
16:53717042-53767042	ENSG00000279589	NA	NA	Brain_Cerebellar_Hemisphere	503	201	200	1.37985e-19	2.42398e-21	0.923018	0.0161539	0.0608284
16:53717042-53767042	ENSG00000277559	NA	NA	Breast_Mammary_Tissue	503	201	200	1.36912e-19	3.49951e-21	0.915839	0.0233484	0.0608129
16:53717042-53767042	ENSG00000279344	NA	NA	Liver	503	201	200	1.38089e-19	2.33665e-21	0.923712	0.0155698	0.0607182
16:53717042-53767042	ENSG00000261804	NA	NA	Prostate	503	201	200	1.38019e-19	2.40997e-21	0.923249	0.0160602	0.0606911
16:53717042-53767042	ENSG00000177508	IRX3	79191	Liver	503	201	200	1.37958e-19	2.47208e-21	0.922837	0.0164757	0.060687
16:53717042-53767042	ENSG00000166971	AKTIP	64400	Brain_Frontal_Cortex_BA9	503	201	200	1.37625e-19	2.82158e-21	0.920614	0.0188137	0.0605727
16:53717042-53767042	ENSG00000277639	NA	105371267	Muscle_Skeletal	503	201	200	1.37914e-19	2.54635e-21	0.922544	0.0169727	0.0604837
16:53717042-53767042	ENSG00000177200	CHD9	80205	Colon_Transverse	503	201	200	1.37384e-19	3.08831e-21	0.919	0.0205981	0.0604018
16:53717042-53767042	ENSG00000260078	MPHOSPH10P1	NA	Vagina	503	200	199	1.37727e-19	2.75379e-21	0.921292	0.0183605	0.0603473
16:53717042-53767042	ENSG00000261056	NA	NA	Heart_Atrial_Appendage	503	201	200	1.38158e-19	2.32483e-21	0.924177	0.0154911	0.0603318
16:53717042-53767042	ENSG00000279589	NA	NA	Vagina	503	200	199	1.38031e-19	2.4557e-21	0.923326	0.0163666	0.0603077
16:53717042-53767042	ENSG00000103479	RBL2	5934	Brain_Hippocampus	503	201	200	1.37841e-19	2.65137e-21	0.922054	0.0176754	0.0602708
16:53717042-53767042	ENSG00000103479	RBL2	5934	Small_Intestine_Terminal_Ileum	503	201	200	1.37774e-19	2.71927e-21	0.92161	0.0181297	0.0602601
16:53717042-53767042	ENSG00000279344	NA	NA	Heart_Left_Ventricle	503	201	200	1.37515e-19	3.0131e-21	0.919877	0.0200954	0.060028
16:53717042-53767042	ENSG00000279344	NA	NA	Brain_Caudate_basal_ganglia	503	201	200	1.37782e-19	2.75683e-21	0.921659	0.0183813	0.0599595
16:53717042-53767042	ENSG00000277639	NA	105371267	Liver	503	201	200	1.37919e-19	2.64047e-21	0.922577	0.017603	0.0598201
16:53717042-53767042	ENSG00000177200	CHD9	80205	Small_Intestine_Terminal_Ileum	503	201	200	1.3806e-19	2.50862e-21	0.923524	0.0167211	0.0597553
16:53717042-53767042	ENSG00000140718	FTO	79068	Brain_Caudate_basal_ganglia	503	201	200	1.38258e-19	2.31176e-21	0.924846	0.0154042	0.0597496
16:53717042-53767042	ENSG00000140718	FTO	79068	Artery_Coronary	503	201	200	1.35546e-19	5.02724e-21	0.906702	0.0335688	0.0597287
16:53717042-53767042	ENSG00000166971	AKTIP	64400	Artery_Coronary	503	201	200	1.38164e-19	2.41278e-21	0.924216	0.01608	0.0597038
16:53717042-53767042	ENSG00000277639	NA	105371267	Minor_Salivary_Gland	503	201	200	1.3817e-19	2.40814e-21	0.924256	0.016049	0.0596947
16:53717042-53767042	ENSG00000280392	NA	NA	Colon_Sigmoid	503	201	200	1.38446e-19	2.14167e-21	0.926103	0.0142666	0.0596308
16:53717042-53767042	ENSG00000277559	NA	NA	Heart_Left_Ventricle	503	201	200	1.38082e-19	2.51225e-21	0.923669	0.0167455	0.0595855
16:53717042-53767042	ENSG00000103479	RBL2	5934	Artery_Coronary	503	201	200	1.37667e-19	2.93068e-21	0.920894	0.0195446	0.059561
16:53717042-53767042	ENSG00000277639	NA	105371267	Brain_Hippocampus	503	201	200	1.38192e-19	2.41066e-21	0.924404	0.016066	0.0595304
16:53717042-53767042	ENSG00000140718	FTO	79068	Adrenal_Gland	503	201	200	1.38183e-19	2.42691e-21	0.924345	0.0161748	0.0594801
16:53717042-53767042	ENSG00000280392	NA	NA	Small_Intestine_Terminal_Ileum	503	201	200	1.37431e-19	3.19192e-21	0.919317	0.0212922	0.0593912
16:53717042-53767042	ENSG00000279344	NA	NA	Brain_Anterior_cingulate_cortex_BA24	503	201	200	1.38041e-19	2.58421e-21	0.923394	0.0172271	0.0593794
16:53717042-53767042	ENSG00000277559	NA	NA	Brain_Cerebellum	503	201	200	1.37954e-19	2.67321e-21	0.922812	0.0178224	0.0593656
16:53717042-53767042	ENSG00000140718	FTO	79068	Minor_Salivary_Gland	503	201	200	1.38023e-19	2.61635e-21	0.92327	0.0174422	0.0592874
16:53717042-53767042	ENSG00000277639	NA	105371267	Small_Intestine_Terminal_Ileum	503	201	200	1.38231e-19	2.41056e-21	0.924668	0.0160656	0.0592668
16:53717042-53767042	ENSG00000261056	NA	NA	Esophagus_Gastroesophageal_Junction	503	201	200	1.38269e-19	2.38457e-21	0.924916	0.0158918	0.0591919
16:53717042-53767042	ENSG00000261804	NA	NA	Small_Intestine_Terminal_Ileum	503	201	200	1.38005e-19	2.65481e-21	0.923152	0.0176996	0.0591485
16:53717042-53767042	ENSG00000103494	RPGRIP1L	23322	Small_Intestine_Terminal_Ileum	503	201	200	1.38206e-19	2.45734e-21	0.924496	0.0163787	0.0591251
16:53717042-53767042	ENSG00000275191	NA	NA	Nerve_Tibial	503	201	200	1.38419e-19	2.26008e-21	0.925923	0.0150593	0.0590173
16:53717042-53767042	ENSG00000275191	NA	NA	Ovary	503	200	199	1.38211e-19	2.47418e-21	0.924532	0.0164915	0.0589761
16:53717042-53767042	ENSG00000260078	MPHOSPH10P1	NA	Whole_Blood	503	201	200	1.38615e-19	2.07634e-21	0.927236	0.0138303	0.0589337
16:53717042-53767042	ENSG00000279589	NA	NA	Minor_Salivary_Gland	503	201	200	1.38241e-19	2.45596e-21	0.92473	0.0163697	0.0589008
16:53717042-53767042	ENSG00000280027	NA	NA	Brain_Cerebellum	503	201	200	1.38085e-19	2.62395e-21	0.92369	0.0174935	0.0588167
16:53717042-53767042	ENSG00000279344	NA	NA	Ovary	503	200	199	1.37978e-19	2.73464e-21	0.92297	0.018234	0.0587961
16:53717042-53767042	ENSG00000279589	NA	NA	Adrenal_Gland	503	201	200	1.38291e-19	2.43708e-21	0.925068	0.0162436	0.0586884
16:53717042-53767042	ENSG00000283689	NA	NA	Minor_Salivary_Gland	503	201	200	1.38234e-19	2.51101e-21	0.924683	0.0167383	0.0585785
16:53717042-53767042	ENSG00000103494	RPGRIP1L	23322	Brain_Hippocampus	503	201	200	1.37941e-19	2.81928e-21	0.922727	0.0188005	0.0584724
16:53717042-53767042	ENSG00000279722	NA	NA	Brain_Hippocampus	503	201	200	1.36776e-19	3.99264e-21	0.914932	0.0266495	0.0584182
16:53717042-53767042	ENSG00000103479	RBL2	5934	Minor_Salivary_Gland	503	201	200	1.38102e-19	2.66671e-21	0.923804	0.01778	0.0584159
16:53717042-53767042	ENSG00000166971	AKTIP	64400	Prostate	503	201	200	1.38307e-19	2.47165e-21	0.925172	0.0164752	0.0583523
16:53717042-53767042	ENSG00000103479	RBL2	5934	Brain_Putamen_basal_ganglia	503	201	200	1.3724e-19	3.54059e-21	0.918034	0.0236256	0.0583406
16:53717042-53767042	ENSG00000140718	FTO	79068	Brain_Frontal_Cortex_BA9	503	201	200	1.38133e-19	2.64695e-21	0.924012	0.0176478	0.0583403
16:53717042-53767042	ENSG00000279589	NA	NA	Nerve_Tibial	503	201	200	1.3872e-19	2.06219e-21	0.927934	0.0137362	0.0583295
16:53717042-53767042	ENSG00000103494	RPGRIP1L	23322	Esophagus_Gastroesophageal_Junction	503	201	200	1.3838e-19	2.40278e-21	0.925663	0.0160145	0.0583227
16:53717042-53767042	ENSG00000103494	RPGRIP1L	23322	Brain_Caudate_basal_ganglia	503	201	200	1.37439e-19	3.36637e-21	0.919366	0.0224604	0.058174
16:53717042-53767042	ENSG00000279344	NA	NA	Minor_Salivary_Gland	503	201	200	1.38359e-19	2.45229e-21	0.92552	0.0163459	0.0581343
16:53717042-53767042	ENSG00000277639	NA	105371267	Brain_Frontal_Cortex_BA9	503	201	200	1.38297e-19	2.51448e-21	0.925107	0.0167619	0.058131
16:53717042-53767042	ENSG00000275191	NA	NA	Brain_Cerebellar_Hemisphere	503	201	200	1.38382e-19	2.45316e-21	0.925677	0.0163519	0.0579706
16:53717042-53767042	ENSG00000177508	IRX3	79191	Brain_Cerebellum	503	201	200	1.38082e-19	2.76982e-21	0.923666	0.0184703	0.0578639
16:53717042-53767042	ENSG00000279589	NA	NA	Brain_Cerebellum	503	201	200	1.37709e-19	3.17428e-21	0.921172	0.021176	0.0576519
16:53717042-53767042	ENSG00000279722	NA	NA	Brain_Cerebellar_Hemisphere	503	201	200	1.37462e-19	3.44353e-21	0.919524	0.0229772	0.0574988
16:53717042-53767042	ENSG00000177508	IRX3	79191	Brain_Frontal_Cortex_BA9	503	201	200	1.38426e-19	2.50138e-21	0.925972	0.0166751	0.0573527
16:53717042-53767042	ENSG00000279741	NA	NA	Esophagus_Mucosa	503	201	200	1.38974e-19	1.96988e-21	0.929635	0.0131198	0.0572453
16:53717042-53767042	ENSG00000177508	IRX3	79191	Adrenal_Gland	503	201	200	1.37914e-19	3.03448e-21	0.922543	0.0202412	0.0572157
16:53717042-53767042	ENSG00000279722	NA	NA	Esophagus_Muscularis	503	201	200	1.32088e-19	8.86691e-21	0.883573	0.059256	0.0571706
16:53717042-53767042	ENSG00000261056	NA	NA	Ovary	503	200	199	1.37837e-19	3.15217e-21	0.922029	0.0210288	0.0569418
16:53717042-53767042	ENSG00000166971	AKTIP	64400	Brain_Cerebellar_Hemisphere	503	201	200	1.38248e-19	2.75115e-21	0.924776	0.0183463	0.056878
16:53717042-53767042	ENSG00000177200	CHD9	80205	Brain_Putamen_basal_ganglia	503	201	200	1.38505e-19	2.5132e-21	0.926498	0.0167547	0.0567475
16:53717042-53767042	ENSG00000279344	NA	NA	Brain_Frontal_Cortex_BA9	503	201	200	1.38059e-19	2.97801e-21	0.923512	0.0198641	0.0566238
16:53717042-53767042	ENSG00000280027	NA	NA	Brain_Cerebellar_Hemisphere	503	201	200	1.37871e-19	3.17257e-21	0.922259	0.0211656	0.0565757
16:53717042-53767042	ENSG00000279722	NA	NA	Artery_Coronary	503	201	200	1.37894e-19	3.15564e-21	0.922413	0.0210524	0.0565349
16:53717042-53767042	ENSG00000177508	IRX3	79191	Brain_Hypothalamus	503	201	200	1.38204e-19	2.85676e-21	0.924484	0.0190532	0.0564627
16:53717042-53767042	ENSG00000103479	RBL2	5934	Brain_Frontal_Cortex_BA9	503	201	200	1.37112e-19	3.95003e-21	0.917177	0.0263664	0.0564564
16:53717042-53767042	ENSG00000166971	AKTIP	64400	Brain_Putamen_basal_ganglia	503	201	200	1.37947e-19	3.12047e-21	0.922768	0.0208173	0.0564151
16:53717042-53767042	ENSG00000279741	NA	NA	Prostate	503	201	200	1.38585e-19	2.48934e-21	0.927032	0.0165955	0.0563725
16:53717042-53767042	ENSG00000277559	NA	NA	Liver	503	201	200	1.38717e-19	2.35879e-21	0.927916	0.0157223	0.0563615
16:53717042-53767042	ENSG00000279722	NA	NA	Adipose_Visceral_Omentum	503	201	200	1.2734e-19	1.37543e-20	0.851812	0.0919501	0.0562376
16:53717042-53767042	ENSG00000177508	IRX3	79191	Esophagus_Gastroesophageal_Junction	503	201	200	1.38599e-19	2.50137e-21	0.927125	0.0166761	0.0561986
16:53717042-53767042	ENSG00000280027	NA	NA	Pancreas	503	201	200	1.38812e-19	2.31326e-21	0.928553	0.015418	0.0560293
16:53717042-53767042	ENSG00000277639	NA	105371267	Brain_Nucleus_accumbens_basal_ganglia	503	201	200	1.38563e-19	2.57869e-21	0.926883	0.0171936	0.0559231
16:53717042-53767042	ENSG00000103479	RBL2	5934	Prostate	503	201	200	1.31245e-19	9.89769e-21	0.877934	0.0661524	0.0559139
16:53717042-53767042	ENSG00000140718	FTO	79068	Adipose_Subcutaneous	503	201	200	1.37914e-19	3.22945e-21	0.922548	0.0215468	0.0559054
16:53717042-53767042	ENSG00000166971	AKTIP	64400	Nerve_Tibial	503	201	200	1.36293e-19	4.85994e-21	0.911702	0.0324536	0.0558447
16:53717042-53767042	ENSG00000177200	CHD9	80205	Breast_Mammary_Tissue	503	201	200	1.38613e-19	2.54632e-21	0.927223	0.0169772	0.0557998
16:53717042-53767042	ENSG00000177200	CHD9	80205	Liver	503	201	200	1.38865e-19	2.30652e-21	0.928908	0.0153732	0.0557189
16:53717042-53767042	ENSG00000261056	NA	NA	Brain_Nucleus_accumbens_basal_ganglia	503	201	200	1.13348e-19	2.78279e-20	0.758215	0.186093	0.0556922
16:53717042-53767042	ENSG00000277559	NA	NA	Prostate	503	201	200	1.39011e-19	2.16564e-21	0.929886	0.0144309	0.0556833
16:53717042-53767042	ENSG00000277639	NA	105371267	Heart_Left_Ventricle	503	201	200	1.38824e-19	2.36249e-21	0.92863	0.0157477	0.0556225
16:53717042-53767042	ENSG00000261056	NA	NA	Pancreas	503	201	200	1.38931e-19	2.25874e-21	0.929345	0.0150537	0.0556008
16:53717042-53767042	ENSG00000177508	IRX3	79191	Artery_Aorta	503	201	200	1.39126e-19	2.07967e-21	0.930651	0.013856	0.0554928
16:53717042-53767042	ENSG00000262714	NA	NA	Prostate	503	201	200	1.3797e-19	3.23832e-21	0.922922	0.0216066	0.0554716
16:53717042-53767042	ENSG00000166971	AKTIP	64400	Brain_Caudate_basal_ganglia	503	201	200	1.38716e-19	2.49703e-21	0.92791	0.0166479	0.0554422
16:53717042-53767042	ENSG00000279722	NA	NA	Ovary	503	200	199	1.33168e-19	8.05893e-21	0.890796	0.0538531	0.0553514
16:53717042-53767042	ENSG00000277639	NA	105371267	Brain_Caudate_basal_ganglia	503	201	200	1.38471e-19	2.77318e-21	0.92627	0.0184953	0.0552343
16:53717042-53767042	ENSG00000283689	NA	NA	Muscle_Skeletal	503	201	200	1.39268e-19	1.97893e-21	0.931604	0.0131824	0.0552133
16:53717042-53767042	ENSG00000279722	NA	NA	Brain_Caudate_basal_ganglia	503	201	200	1.38215e-19	3.03548e-21	0.924558	0.02025	0.0551918
16:53717042-53767042	ENSG00000103479	RBL2	5934	Esophagus_Gastroesophageal_Junction	503	201	200	1.27134e-19	1.4119e-20	0.850435	0.0943909	0.0551737
16:53717042-53767042	ENSG00000279722	NA	NA	Brain_Hypothalamus	503	201	200	1.34207e-19	7.05793e-21	0.897748	0.0471574	0.0550948
16:53717042-53767042	ENSG00000277639	NA	105371267	Stomach	503	201	200	1.37708e-19	3.56694e-21	0.921165	0.0238052	0.0550297
16:53717042-53767042	ENSG00000275191	NA	NA	Colon_Transverse	503	201	200	1.38885e-19	2.39358e-21	0.929042	0.0159563	0.0550018
16:53717042-53767042	ENSG00000279722	NA	NA	Spleen	503	201	200	1.37731e-19	3.54932e-21	0.921323	0.0236874	0.0549894
16:53717042-53767042	ENSG00000283689	NA	NA	Prostate	503	201	200	1.38796e-19	2.4868e-21	0.928447	0.0165799	0.0549727
16:53717042-53767042	ENSG00000277639	NA	105371267	Testis	503	201	200	1.38979e-19	2.31151e-21	0.929672	0.0154074	0.0549208
16:53717042-53767042	ENSG00000140718	FTO	79068	Pituitary	503	201	200	1.38705e-19	2.58944e-21	0.927834	0.0172666	0.0548992
16:53717042-53767042	ENSG00000279589	NA	NA	Prostate	503	201	200	1.3867e-19	2.63447e-21	0.927602	0.0175679	0.0548298
16:53717042-53767042	ENSG00000177200	CHD9	80205	Colon_Sigmoid	503	201	200	1.39052e-19	2.25483e-21	0.930158	0.0150284	0.0548138
16:53717042-53767042	ENSG00000277639	NA	105371267	Prostate	503	201	200	1.38687e-19	2.62254e-21	0.927718	0.0174881	0.0547936
16:53717042-53767042	ENSG00000275191	NA	NA	Prostate	503	201	200	1.38827e-19	2.48332e-21	0.928655	0.0165568	0.0547882
16:53717042-53767042	ENSG00000166971	AKTIP	64400	Esophagus_Gastroesophageal_Junction	503	201	200	1.31507e-19	9.81491e-21	0.879683	0.0655999	0.0547169
16:53717042-53767042	ENSG00000140718	FTO	79068	Brain_Cortex	503	201	200	1.37254e-19	4.07329e-21	0.918128	0.0271927	0.054679
16:53717042-53767042	ENSG00000279344	NA	NA	Artery_Aorta	503	201	200	1.33884e-19	7.47255e-21	0.89559	0.0499315	0.0544784
16:53717042-53767042	ENSG00000279589	NA	NA	Artery_Coronary	503	201	200	1.38085e-19	3.27744e-21	0.923689	0.0218692	0.0544419
16:53717042-53767042	ENSG00000140718	FTO	79068	Breast_Mammary_Tissue	503	201	200	1.39015e-19	2.35237e-21	0.929913	0.0156812	0.0544062
16:53717042-53767042	ENSG00000279722	NA	NA	Brain_Cortex	503	201	200	1.37122e-19	4.25149e-21	0.917248	0.028385	0.054367
16:53717042-53767042	ENSG00000103479	RBL2	5934	Stomach	503	201	200	1.37529e-19	3.86363e-21	0.919967	0.0257906	0.0542426
16:53717042-53767042	ENSG00000279344	NA	NA	Brain_Cortex	503	201	200	1.38706e-19	2.7013e-21	0.927841	0.0180156	0.0541435
16:53717042-53767042	ENSG00000279722	NA	NA	Liver	503	201	200	1.38728e-19	2.69339e-21	0.927988	0.0179628	0.0540492
16:53717042-53767042	ENSG00000103479	RBL2	5934	Pituitary	503	201	200	1.38117e-19	3.32275e-21	0.923902	0.0221729	0.053925
16:53717042-53767042	ENSG00000166971	AKTIP	64400	Spleen	503	201	200	1.38844e-19	2.5969e-21	0.928769	0.0173175	0.053914
16:53717042-53767042	ENSG00000177508	IRX3	79191	Nerve_Tibial	503	201	200	1.39158e-19	2.28618e-21	0.930868	0.015239	0.0538929
16:53717042-53767042	ENSG00000279344	NA	NA	Brain_Cerebellum	503	201	200	1.37782e-19	3.67736e-21	0.92166	0.0245451	0.0537954
16:53717042-53767042	ENSG00000279722	NA	NA	Adrenal_Gland	503	201	200	1.38954e-19	2.5213e-21	0.929498	0.016812	0.0536895
16:53717042-53767042	ENSG00000140718	FTO	79068	Brain_Cerebellum	503	201	200	1.38894e-19	2.58372e-21	0.929097	0.0172296	0.0536735
16:53717042-53767042	ENSG00000261804	NA	NA	Stomach	503	201	200	1.39297e-19	2.18259e-21	0.931795	0.0145463	0.0536584
16:53717042-53767042	ENSG00000277639	NA	105371267	Adrenal_Gland	503	201	200	1.38933e-19	2.54861e-21	0.929362	0.0169947	0.0536432
16:53717042-53767042	ENSG00000166971	AKTIP	64400	Adrenal_Gland	503	201	200	1.3854e-19	2.94477e-21	0.926733	0.0196447	0.0536226
16:53717042-53767042	ENSG00000259517	LINC02169	NA	Skin_Not_Sun_Exposed_Suprapubic	503	201	200	1.39327e-19	2.16302e-21	0.931995	0.0144155	0.0535895
16:53717042-53767042	ENSG00000103494	RPGRIP1L	23322	Spleen	503	201	200	1.39258e-19	2.2453e-21	0.931535	0.014966	0.0534991
16:53717042-53767042	ENSG00000166971	AKTIP	64400	Artery_Aorta	503	201	200	1.26446e-19	1.50575e-20	0.845831	0.10067	0.0534984
16:53717042-53767042	ENSG00000279344	NA	NA	Brain_Nucleus_accumbens_basal_ganglia	503	201	200	1.37441e-19	4.06976e-21	0.919383	0.0271703	0.0534466
16:53717042-53767042	ENSG00000283689	NA	NA	Thyroid	503	201	200	1.39313e-19	2.23144e-21	0.931905	0.0148735	0.053221
16:53717042-53767042	ENSG00000277639	NA	105371267	Skin_Sun_Exposed_Lower_leg	503	201	200	1.39443e-19	2.10862e-21	0.932774	0.0140519	0.0531743
16:53717042-53767042	ENSG00000140718	FTO	79068	Testis	503	201	200	1.3931e-19	2.25889e-21	0.931882	0.0150573	0.0530608
16:53717042-53767042	ENSG00000103479	RBL2	5934	Adrenal_Gland	503	201	200	1.36738e-19	4.84236e-21	0.914678	0.0323389	0.052983
16:53717042-53767042	ENSG00000140718	FTO	79068	Whole_Blood	503	201	200	1.39337e-19	2.25886e-21	0.932065	0.0150572	0.0528782
16:53717042-53767042	ENSG00000166971	AKTIP	64400	Pancreas	503	201	200	1.39446e-19	2.16286e-21	0.932791	0.0144152	0.0527942
16:53717042-53767042	ENSG00000103479	RBL2	5934	Brain_Cerebellar_Hemisphere	503	201	200	1.22453e-19	1.91601e-20	0.819121	0.128115	0.0527644
16:53717042-53767042	ENSG00000261804	NA	NA	Spleen	503	201	200	1.38963e-19	2.65258e-21	0.929564	0.0176911	0.0527446
16:53717042-53767042	ENSG00000177200	CHD9	80205	Spleen	503	201	200	1.38765e-19	2.85372e-21	0.928235	0.0190366	0.052728
16:53717042-53767042	ENSG00000275191	NA	NA	Spleen	503	201	200	1.39346e-19	2.28084e-21	0.932122	0.0152045	0.0526732
16:53717042-53767042	ENSG00000279344	NA	NA	Spleen	503	201	200	1.39191e-19	2.45064e-21	0.93109	0.0163405	0.0525694
16:53717042-53767042	ENSG00000280027	NA	NA	Breast_Mammary_Tissue	503	201	200	1.39531e-19	2.12374e-21	0.933361	0.0141538	0.0524857
16:53717042-53767042	ENSG00000261056	NA	NA	Brain_Cerebellum	503	201	200	1.38683e-19	2.97745e-21	0.92769	0.0198645	0.0524453
16:53717042-53767042	ENSG00000277559	NA	NA	Lung	503	201	200	1.39308e-19	2.35516e-21	0.931871	0.0157019	0.0524273
16:53717042-53767042	ENSG00000103494	RPGRIP1L	23322	Brain_Cerebellum	503	201	200	1.38158e-19	3.52174e-21	0.924175	0.0235055	0.0523199
16:53717042-53767042	ENSG00000279344	NA	NA	Pituitary	503	201	200	1.39001e-19	2.69726e-21	0.929813	0.0179905	0.052196
16:53717042-53767042	ENSG00000103494	RPGRIP1L	23322	Adrenal_Gland	503	201	200	1.32407e-19	9.29863e-21	0.885707	0.062149	0.0521436
16:53717042-53767042	ENSG00000279722	NA	NA	Colon_Sigmoid	503	201	200	1.19363e-19	2.23715e-20	0.798454	0.149597	0.051949
16:53717042-53767042	ENSG00000261804	NA	NA	Skin_Sun_Exposed_Lower_leg	503	201	200	1.39155e-19	2.59819e-21	0.930849	0.0173282	0.0518227
16:53717042-53767042	ENSG00000283689	NA	NA	Stomach	503	201	200	1.39172e-19	2.58328e-21	0.930958	0.0172284	0.051814
16:53717042-53767042	ENSG00000277559	NA	NA	Heart_Atrial_Appendage	503	201	200	1.39357e-19	2.40083e-21	0.932197	0.016008	0.0517946
16:53717042-53767042	ENSG00000275191	NA	NA	Pituitary	503	201	200	1.39099e-19	2.73568e-21	0.93047	0.0182484	0.0512819
16:53717042-53767042	ENSG00000261056	NA	NA	Pituitary	503	201	200	1.39459e-19	2.38212e-21	0.932882	0.0158834	0.051235
16:53717042-53767042	ENSG00000103494	RPGRIP1L	23322	Heart_Atrial_Appendage	503	201	200	1.39225e-19	2.63004e-21	0.931312	0.0175419	0.0511464
16:53717042-53767042	ENSG00000279722	NA	NA	Skin_Sun_Exposed_Lower_leg	503	201	200	1.27297e-19	1.45812e-20	0.851521	0.0974865	0.0509922
16:53717042-53767042	ENSG00000103479	RBL2	5934	Brain_Cortex	503	201	200	1.29003e-19	1.28916e-20	0.862939	0.0861848	0.0508765
16:53717042-53767042	ENSG00000279722	NA	NA	Skin_Not_Sun_Exposed_Suprapubic	503	201	200	1.33175e-19	8.74491e-21	0.890847	0.0584464	0.0507062
16:53717042-53767042	ENSG00000103494	RPGRIP1L	23322	Esophagus_Muscularis	503	201	200	1.39072e-19	2.8552e-21	0.930289	0.0190485	0.0506622
16:53717042-53767042	ENSG00000177508	IRX3	79191	Testis	503	201	200	1.3904e-19	2.88742e-21	0.93008	0.0192641	0.0506562
16:53717042-53767042	ENSG00000140718	FTO	79068	Cells_Cultured_fibroblasts	503	201	200	1.39434e-19	2.50302e-21	0.932711	0.0166928	0.0505964
16:53717042-53767042	ENSG00000261056	NA	NA	Stomach	503	201	200	1.39362e-19	2.58379e-21	0.93223	0.0172332	0.0505371
16:53717042-53767042	ENSG00000261049	NA	NA	Testis	503	201	200	1.39293e-19	2.67444e-21	0.931767	0.0178397	0.0503937
16:53717042-53767042	ENSG00000177200	CHD9	80205	Testis	503	201	200	1.39571e-19	2.39942e-21	0.933626	0.016	0.0503742
16:53717042-53767042	ENSG00000279722	NA	NA	Heart_Atrial_Appendage	503	201	200	1.39159e-19	2.81121e-21	0.930876	0.0187546	0.0503699
16:53717042-53767042	ENSG00000166971	AKTIP	64400	Pituitary	503	201	200	1.39145e-19	2.83012e-21	0.93078	0.0188811	0.0503391
16:53717042-53767042	ENSG00000177200	CHD9	80205	Pituitary	503	201	200	1.3958e-19	2.40691e-21	0.933686	0.0160502	0.0502641
16:53717042-53767042	ENSG00000279741	NA	NA	Pituitary	503	201	200	1.39329e-19	2.65922e-21	0.932008	0.017738	0.0502544
16:53717042-53767042	ENSG00000261804	NA	NA	Pituitary	503	201	200	1.38681e-19	3.33569e-21	0.927675	0.0222633	0.0500617
16:53717042-53767042	ENSG00000280392	NA	NA	Lung	503	201	200	1.39775e-19	2.24404e-21	0.934991	0.0149609	0.0500486
16:53717042-53767042	ENSG00000279344	NA	NA	Breast_Mammary_Tissue	503	201	200	1.34342e-19	7.6769e-21	0.898652	0.0513028	0.0500451
16:53717042-53767042	ENSG00000277559	NA	NA	Skin_Not_Sun_Exposed_Suprapubic	503	201	200	1.39364e-19	2.68063e-21	0.932243	0.0178816	0.0498754
16:53717042-53767042	ENSG00000103479	RBL2	5934	Brain_Cerebellum	503	201	200	1.28805e-19	1.32897e-20	0.861614	0.0888491	0.0495367
16:53717042-53767042	ENSG00000140718	FTO	79068	Colon_Sigmoid	503	201	200	1.39435e-19	2.666e-21	0.932719	0.0177841	0.0494965
16:53717042-53767042	ENSG00000277639	NA	105371267	Pancreas	503	201	200	1.39744e-19	2.38949e-21	0.934783	0.0159347	0.049282
16:53717042-53767042	ENSG00000103494	RPGRIP1L	23322	Stomach	503	201	200	1.38331e-19	3.8126e-21	0.925335	0.0254543	0.0492111
16:53717042-53767042	ENSG00000261056	NA	NA	Colon_Transverse	503	201	200	1.39908e-19	2.25845e-21	0.935886	0.0150583	0.0490554
16:53717042-53767042	ENSG00000177200	CHD9	80205	Heart_Atrial_Appendage	503	201	200	1.40055e-19	2.11345e-21	0.936867	0.0140884	0.049045
16:53717042-53767042	ENSG00000140718	FTO	79068	Lung	503	201	200	1.39679e-19	2.50217e-21	0.934351	0.0166888	0.0489601
16:53717042-53767042	ENSG00000283689	NA	NA	Cells_Cultured_fibroblasts	503	201	200	1.33645e-19	8.56256e-21	0.893987	0.0572286	0.0487846
16:53717042-53767042	ENSG00000280392	NA	NA	Artery_Tibial	503	201	200	1.39905e-19	2.33092e-21	0.935866	0.0155436	0.0485906
16:53717042-53767042	ENSG00000279344	NA	NA	Testis	503	201	200	1.38019e-19	4.22958e-21	0.923248	0.0282443	0.0485074
16:53717042-53767042	ENSG00000261056	NA	NA	Artery_Aorta	503	201	200	1.40053e-19	2.20685e-21	0.936855	0.0147138	0.0484317
16:53717042-53767042	ENSG00000279741	NA	NA	Stomach	503	201	200	1.39962e-19	2.30088e-21	0.936241	0.0153428	0.0484161
16:53717042-53767042	ENSG00000279344	NA	NA	Stomach	503	201	200	1.3865e-19	3.61814e-21	0.927466	0.0241543	0.0483794
16:53717042-53767042	ENSG00000261804	NA	NA	Pancreas	503	201	200	1.39654e-19	2.62659e-21	0.934182	0.0175217	0.048296
16:53717042-53767042	ENSG00000277639	NA	105371267	Colon_Sigmoid	503	201	200	1.39608e-19	2.68504e-21	0.933877	0.0179128	0.0482098
16:53717042-53767042	ENSG00000279344	NA	NA	Esophagus_Gastroesophageal_Junction	503	201	200	1.39435e-19	2.87489e-21	0.932717	0.0191828	0.0481002
16:53717042-53767042	ENSG00000261056	NA	NA	Cells_Cultured_fibroblasts	503	201	200	1.40048e-19	2.28139e-21	0.936818	0.0152128	0.0479691
16:53717042-53767042	ENSG00000262714	NA	NA	Testis	503	201	200	1.40123e-19	2.20893e-21	0.937318	0.0147282	0.0479537
16:53717042-53767042	ENSG00000277639	NA	105371267	Artery_Aorta	503	201	200	1.39735e-19	2.60329e-21	0.934729	0.0173662	0.0479049
16:53717042-53767042	ENSG00000280027	NA	NA	Skin_Not_Sun_Exposed_Suprapubic	503	201	200	1.39845e-19	2.51102e-21	0.935462	0.0167491	0.0477892
16:53717042-53767042	ENSG00000259517	LINC02169	NA	Testis	503	201	200	1.39849e-19	2.50665e-21	0.935492	0.0167199	0.0477885
16:53717042-53767042	ENSG00000261056	NA	NA	Nerve_Tibial	503	201	200	1.40029e-19	2.35616e-21	0.93669	0.0157134	0.0475963
16:53717042-53767042	ENSG00000103479	RBL2	5934	Spleen	503	201	200	1.24421e-19	1.80213e-20	0.832285	0.120502	0.0472128
16:53717042-53767042	ENSG00000279589	NA	NA	Thyroid	503	201	200	1.40088e-19	2.4124e-21	0.937088	0.0160904	0.046822
16:53717042-53767042	ENSG00000283689	NA	NA	Esophagus_Mucosa	503	201	200	1.39739e-19	2.76274e-21	0.934753	0.0184339	0.0468133
16:53717042-53767042	ENSG00000277639	NA	105371267	Skin_Not_Sun_Exposed_Suprapubic	503	201	200	1.40275e-19	2.24494e-21	0.938336	0.0149703	0.0466941
16:53717042-53767042	ENSG00000260194	NA	NA	Testis	503	201	200	1.40221e-19	2.3045e-21	0.937977	0.0153688	0.0466543
16:53717042-53767042	ENSG00000262714	NA	NA	Whole_Blood	503	201	200	1.3781e-19	4.71714e-21	0.921846	0.0315076	0.0466465
16:53717042-53767042	ENSG00000279741	NA	NA	Colon_Transverse	503	201	200	1.4022e-19	2.31442e-21	0.937971	0.0154352	0.046594
16:53717042-53767042	ENSG00000279722	NA	NA	Heart_Left_Ventricle	503	201	200	1.37807e-19	4.75386e-21	0.92183	0.0317535	0.0464169
16:53717042-53767042	ENSG00000277559	NA	NA	Testis	503	201	200	1.40077e-19	2.4872e-21	0.937012	0.0165912	0.0463973
16:53717042-53767042	ENSG00000279722	NA	NA	Artery_Aorta	503	201	200	1.37131e-19	5.43711e-21	0.917304	0.0363239	0.0463719
16:53717042-53767042	ENSG00000275191	NA	NA	Adipose_Visceral_Omentum	503	201	200	1.40402e-19	2.173e-21	0.939184	0.0144894	0.0463263
16:53717042-53767042	ENSG00000261056	NA	NA	Testis	503	201	200	1.40255e-19	2.35498e-21	0.938204	0.015707	0.0460889
16:53717042-53767042	ENSG00000283689	NA	NA	Lung	503	201	200	1.40202e-19	2.43817e-21	0.937852	0.0162637	0.0458845
16:53717042-53767042	ENSG00000261804	NA	NA	Testis	503	201	200	1.40243e-19	2.39947e-21	0.938124	0.0160049	0.0458712
16:53717042-53767042	ENSG00000279344	NA	NA	Colon_Transverse	503	201	200	1.40301e-19	2.35023e-21	0.938512	0.0156755	0.0458128
16:53717042-53767042	ENSG00000140718	FTO	79068	Colon_Transverse	503	201	200	1.39984e-19	2.66783e-21	0.936391	0.0178	0.0458092
16:53717042-53767042	ENSG00000279722	NA	NA	Cells_Cultured_fibroblasts	503	201	200	1.39807e-19	2.84529e-21	0.935208	0.0189871	0.0458051
16:53717042-53767042	ENSG00000260326	PHB1P21	NA	Cells_Cultured_fibroblasts	503	201	200	1.40245e-19	2.4265e-21	0.93814	0.0161858	0.0456743
16:53717042-53767042	ENSG00000279741	NA	NA	Skin_Not_Sun_Exposed_Suprapubic	503	201	200	1.40346e-19	2.33172e-21	0.938814	0.0155519	0.0456344
16:53717042-53767042	ENSG00000279344	NA	NA	Muscle_Skeletal	503	201	200	1.34271e-19	8.41657e-21	0.898177	0.0562552	0.0455678
16:53717042-53767042	ENSG00000283689	NA	NA	Skin_Not_Sun_Exposed_Suprapubic	503	201	200	1.40575e-19	2.11897e-21	0.940347	0.0141289	0.0455237
16:53717042-53767042	ENSG00000260078	MPHOSPH10P1	NA	Testis	503	201	200	1.39324e-19	3.3747e-21	0.931978	0.0225288	0.0454932
16:53717042-53767042	ENSG00000177200	CHD9	80205	Whole_Blood	503	201	200	1.40109e-19	2.61525e-21	0.937229	0.0174488	0.0453223
16:53717042-53767042	ENSG00000103479	RBL2	5934	Heart_Atrial_Appendage	503	201	200	1.38213e-19	4.53059e-21	0.924544	0.0302611	0.045195
16:53717042-53767042	ENSG00000103479	RBL2	5934	Cells_Cultured_fibroblasts	503	201	200	1.40586e-19	2.16484e-21	0.94042	0.0144361	0.0451442
16:53717042-53767042	ENSG00000283689	NA	NA	Artery_Aorta	503	201	200	1.40216e-19	2.54325e-21	0.937945	0.0169674	0.0450875
16:53717042-53767042	ENSG00000279722	NA	NA	Colon_Transverse	503	201	200	1.39644e-19	3.12496e-21	0.934115	0.0208587	0.0450262
16:53717042-53767042	ENSG00000279722	NA	NA	Breast_Mammary_Tissue	503	201	200	1.39668e-19	3.1258e-21	0.934276	0.0208645	0.0448594
16:53717042-53767042	ENSG00000261056	NA	NA	Esophagus_Muscularis	503	201	200	1.40659e-19	2.14088e-21	0.940907	0.0142761	0.0448173
16:53717042-53767042	ENSG00000177200	CHD9	80205	Skin_Sun_Exposed_Lower_leg	503	201	200	1.40872e-19	1.94924e-21	0.942333	0.0129943	0.0446723
16:53717042-53767042	ENSG00000261291	NA	NA	Skin_Not_Sun_Exposed_Suprapubic	503	201	200	1.40657e-19	2.18213e-21	0.940892	0.0145523	0.0445552
16:53717042-53767042	ENSG00000103494	RPGRIP1L	23322	Colon_Transverse	503	201	200	1.39302e-19	3.54511e-21	0.931827	0.0236697	0.0445038
16:53717042-53767042	ENSG00000177200	CHD9	80205	Adipose_Visceral_Omentum	503	201	200	1.3931e-19	3.53923e-21	0.931883	0.0236304	0.0444865
16:53717042-53767042	ENSG00000260078	MPHOSPH10P1	NA	Lung	503	201	200	1.39644e-19	3.20573e-21	0.934114	0.0213995	0.0444864
16:53717042-53767042	ENSG00000103494	RPGRIP1L	23322	Brain_Frontal_Cortex_BA9	503	201	200	1.00572e-19	4.22824e-20	0.672752	0.282794	0.0444536
16:53717042-53767042	ENSG00000166971	AKTIP	64400	Breast_Mammary_Tissue	503	201	200	1.39287e-19	3.57703e-21	0.931729	0.0238833	0.0443879
16:53717042-53767042	ENSG00000277639	NA	105371267	Colon_Transverse	503	201	200	1.40437e-19	2.42748e-21	0.939425	0.0161937	0.0443814
16:53717042-53767042	ENSG00000283689	NA	NA	Artery_Tibial	503	201	200	1.40231e-19	2.63401e-21	0.938046	0.0175752	0.0443791
16:53717042-53767042	ENSG00000277639	NA	105371267	Breast_Mammary_Tissue	503	201	200	1.40629e-19	2.23865e-21	0.940708	0.0149306	0.0443611
16:53717042-53767042	ENSG00000140718	FTO	79068	Esophagus_Muscularis	503	201	200	1.37162e-19	5.71187e-21	0.917515	0.0381639	0.0443211
16:53717042-53767042	ENSG00000177508	IRX3	79191	Colon_Transverse	503	201	200	1.40186e-19	2.70128e-21	0.937744	0.0180254	0.0442303
16:53717042-53767042	ENSG00000140718	FTO	79068	Esophagus_Mucosa	503	201	200	1.40303e-19	2.5849e-21	0.938523	0.0172469	0.04423
16:53717042-53767042	ENSG00000261056	NA	NA	Breast_Mammary_Tissue	503	201	200	1.40692e-19	2.20085e-21	0.941128	0.0146779	0.0441941
16:53717042-53767042	ENSG00000261056	NA	NA	Skin_Sun_Exposed_Lower_leg	503	201	200	1.40612e-19	2.30891e-21	0.940594	0.0154009	0.0440048
16:53717042-53767042	ENSG00000280392	NA	NA	Artery_Aorta	503	201	200	1.40778e-19	2.15491e-21	0.941704	0.0143709	0.0439253
16:53717042-53767042	ENSG00000177200	CHD9	80205	Heart_Left_Ventricle	503	201	200	1.40671e-19	2.29297e-21	0.940984	0.0152946	0.043721
16:53717042-53767042	ENSG00000177200	CHD9	80205	Artery_Aorta	503	201	200	1.40837e-19	2.13828e-21	0.942097	0.0142599	0.0436429
16:53717042-53767042	ENSG00000177508	IRX3	79191	Breast_Mammary_Tissue	503	201	200	1.39978e-19	3.00742e-21	0.93635	0.0200739	0.043576
16:53717042-53767042	ENSG00000275191	NA	NA	Breast_Mammary_Tissue	503	201	200	1.40836e-19	2.15569e-21	0.942091	0.0143765	0.043532
16:53717042-53767042	ENSG00000262714	NA	NA	Breast_Mammary_Tissue	503	201	200	1.40896e-19	2.10595e-21	0.942495	0.0140438	0.0434609
16:53717042-53767042	ENSG00000279589	NA	NA	Artery_Tibial	503	201	200	1.40773e-19	2.23297e-21	0.941668	0.0148935	0.043438
16:53717042-53767042	ENSG00000279589	NA	NA	Adipose_Visceral_Omentum	503	201	200	1.4062e-19	2.39296e-21	0.940649	0.0159638	0.0433876
16:53717042-53767042	ENSG00000261056	NA	NA	Esophagus_Mucosa	503	201	200	1.40807e-19	2.22244e-21	0.941895	0.0148232	0.0432821
16:53717042-53767042	ENSG00000177508	IRX3	79191	Heart_Left_Ventricle	503	201	200	1.40449e-19	2.59315e-21	0.9395	0.0173031	0.0431965
16:53717042-53767042	ENSG00000166971	AKTIP	64400	Heart_Left_Ventricle	503	201	200	1.4e-19	3.07241e-21	0.936498	0.0205092	0.0429931
16:53717042-53767042	ENSG00000280392	NA	NA	Breast_Mammary_Tissue	503	201	200	1.39906e-19	3.18219e-21	0.935872	0.0212437	0.042884
16:53717042-53767042	ENSG00000279589	NA	NA	Skin_Sun_Exposed_Lower_leg	503	201	200	1.39972e-19	3.13823e-21	0.936311	0.0209497	0.042739
16:53717042-53767042	ENSG00000103494	RPGRIP1L	23322	Muscle_Skeletal	503	201	200	1.40267e-19	2.84465e-21	0.938286	0.0189859	0.042728
16:53717042-53767042	ENSG00000277559	NA	NA	Cells_Cultured_fibroblasts	503	201	200	1.40483e-19	2.63962e-21	0.93973	0.0176145	0.0426555
16:53717042-53767042	ENSG00000103494	RPGRIP1L	23322	Skin_Sun_Exposed_Lower_leg	503	201	200	1.41135e-19	2.03068e-21	0.944094	0.0135414	0.0423647
16:53717042-53767042	ENSG00000280392	NA	NA	Thyroid	503	201	200	1.40989e-19	2.18052e-21	0.943113	0.0145438	0.0423432
16:53717042-53767042	ENSG00000279741	NA	NA	Skin_Sun_Exposed_Lower_leg	503	201	200	1.41149e-19	2.03273e-21	0.944181	0.0135552	0.0422633
16:53717042-53767042	ENSG00000280392	NA	NA	Skin_Not_Sun_Exposed_Suprapubic	503	201	200	1.41266e-19	1.93836e-21	0.944969	0.0129241	0.0421064
16:53717042-53767042	ENSG00000277559	NA	NA	Muscle_Skeletal	503	201	200	1.40741e-19	2.48843e-21	0.941457	0.0166039	0.0419387
16:53717042-53767042	ENSG00000280392	NA	NA	Adipose_Subcutaneous	503	201	200	1.41144e-19	2.10829e-21	0.944152	0.0140612	0.0417869
16:53717042-53767042	ENSG00000140718	FTO	79068	Adipose_Visceral_Omentum	503	201	200	1.39351e-19	3.90191e-21	0.93216	0.0260592	0.041781
16:53717042-53767042	ENSG00000277559	NA	NA	Skin_Sun_Exposed_Lower_leg	503	201	200	1.41044e-19	2.21618e-21	0.94348	0.0147829	0.0417371
16:53717042-53767042	ENSG00000279344	NA	NA	Lung	503	201	200	1.38083e-19	5.18016e-21	0.923673	0.0346098	0.0417172
16:53717042-53767042	ENSG00000166971	AKTIP	64400	Adipose_Visceral_Omentum	503	201	200	1.2906e-19	1.42115e-20	0.863321	0.0950227	0.0416568
16:53717042-53767042	ENSG00000279741	NA	NA	Whole_Blood	503	201	200	1.4046e-19	2.83911e-21	0.939572	0.0189501	0.0414777
16:53717042-53767042	ENSG00000279722	NA	NA	Thyroid	503	201	200	1.40497e-19	2.80761e-21	0.939825	0.0187394	0.0414352
16:53717042-53767042	ENSG00000260078	MPHOSPH10P1	NA	Adipose_Visceral_Omentum	503	201	200	1.41044e-19	2.27891e-21	0.943481	0.0152029	0.0413159
16:53717042-53767042	ENSG00000177200	CHD9	80205	Esophagus_Mucosa	503	201	200	1.40298e-19	3.03642e-21	0.938495	0.0202702	0.0412352
16:53717042-53767042	ENSG00000166971	AKTIP	64400	Lung	503	201	200	1.41279e-19	2.09148e-21	0.945053	0.0139495	0.0409972
16:53717042-53767042	ENSG00000259517	LINC02169	NA	Skin_Sun_Exposed_Lower_leg	503	201	200	1.41214e-19	2.16013e-21	0.944617	0.0144087	0.0409741
16:53717042-53767042	ENSG00000261056	NA	NA	Thyroid	503	201	200	1.41155e-19	2.22783e-21	0.944223	0.0148617	0.0409153
16:53717042-53767042	ENSG00000279722	NA	NA	Whole_Blood	503	201	200	1.36343e-19	7.04207e-21	0.912036	0.0470654	0.0408987
16:53717042-53767042	ENSG00000177200	CHD9	80205	Cells_Cultured_fibroblasts	503	201	200	1.40724e-19	2.67102e-21	0.941343	0.0178263	0.0408304
16:53717042-53767042	ENSG00000275191	NA	NA	Lung	503	201	200	1.41146e-19	2.25581e-21	0.944165	0.015049	0.0407861
16:53717042-53767042	ENSG00000140718	FTO	79068	Nerve_Tibial	503	201	200	1.40794e-19	2.61144e-21	0.941808	0.0174279	0.0407645
16:53717042-53767042	ENSG00000140718	FTO	79068	Skin_Sun_Exposed_Lower_leg	503	201	200	1.41136e-19	2.27513e-21	0.944095	0.0151782	0.0407264
16:53717042-53767042	ENSG00000103479	RBL2	5934	Heart_Left_Ventricle	503	201	200	1.31696e-19	1.1725e-20	0.880948	0.0783911	0.0406609
16:53717042-53767042	ENSG00000166971	AKTIP	64400	Esophagus_Muscularis	503	201	200	1.37284e-19	6.14636e-21	0.918332	0.0410741	0.0405942
16:53717042-53767042	ENSG00000259926	NA	NA	Skin_Not_Sun_Exposed_Suprapubic	503	201	200	1.41238e-19	2.22748e-21	0.944781	0.0148599	0.040359
16:53717042-53767042	ENSG00000177200	CHD9	80205	Lung	503	201	200	1.41474e-19	2.01106e-21	0.946356	0.0134123	0.0402315
16:53717042-53767042	ENSG00000103494	RPGRIP1L	23322	Esophagus_Mucosa	503	201	200	1.39149e-19	4.36052e-21	0.930804	0.0291286	0.0400672
16:53717042-53767042	ENSG00000277639	NA	105371267	Nerve_Tibial	503	201	200	1.41063e-19	2.46702e-21	0.943606	0.0164627	0.0399312
16:53717042-53767042	ENSG00000261056	NA	NA	Lung	503	201	200	1.41566e-19	1.97099e-21	0.946975	0.0131446	0.0398802
16:53717042-53767042	ENSG00000177508	IRX3	79191	Skin_Not_Sun_Exposed_Suprapubic	503	201	200	1.41297e-19	2.24978e-21	0.945171	0.0150096	0.0398189
16:53717042-53767042	ENSG00000259962	NA	NA	Whole_Blood	503	201	200	1.39494e-19	4.0668e-21	0.933112	0.0271642	0.0397234
16:53717042-53767042	ENSG00000177508	IRX3	79191	Esophagus_Mucosa	503	201	200	1.41342e-19	2.22064e-21	0.945473	0.0148148	0.0397123
16:53717042-53767042	ENSG00000277559	NA	NA	Artery_Tibial	503	201	200	1.41316e-19	2.25367e-21	0.945299	0.0150357	0.0396652
16:53717042-53767042	ENSG00000103494	RPGRIP1L	23322	Lung	503	201	200	1.41303e-19	2.29672e-21	0.945215	0.0153239	0.0394614
16:53717042-53767042	ENSG00000279589	NA	NA	Cells_Cultured_fibroblasts	503	201	200	1.41033e-19	2.58436e-21	0.943412	0.0172481	0.0393403
16:53717042-53767042	ENSG00000280027	NA	NA	Lung	503	201	200	1.39884e-19	3.75054e-21	0.935725	0.0250492	0.0392255
16:53717042-53767042	ENSG00000103494	RPGRIP1L	23322	Skin_Not_Sun_Exposed_Suprapubic	503	201	200	1.411e-19	2.53544e-21	0.943857	0.016921	0.0392216
16:53717042-53767042	ENSG00000279741	NA	NA	Lung	503	201	200	1.40341e-19	3.2961e-21	0.938781	0.0220093	0.0392096
16:53717042-53767042	ENSG00000103479	RBL2	5934	Adipose_Visceral_Omentum	503	201	200	1.28558e-19	1.5089e-20	0.859958	0.100896	0.0391463
16:53717042-53767042	ENSG00000277559	NA	NA	Adipose_Subcutaneous	503	201	200	1.41616e-19	2.04248e-21	0.947306	0.0136237	0.0390701
16:53717042-53767042	ENSG00000277639	NA	105371267	Artery_Tibial	503	201	200	1.41412e-19	2.24695e-21	0.945943	0.0149914	0.0390657
16:53717042-53767042	ENSG00000177508	IRX3	79191	Adipose_Subcutaneous	503	201	200	1.41759e-19	1.91702e-21	0.948266	0.0127845	0.0389499
16:53717042-53767042	ENSG00000279722	NA	NA	Lung	503	201	200	1.34323e-19	9.36991e-21	0.898525	0.0626391	0.0388364
16:53717042-53767042	ENSG00000280027	NA	NA	Thyroid	503	201	200	1.41442e-19	2.25647e-21	0.946144	0.0150553	0.038801
16:53717042-53767042	ENSG00000279344	NA	NA	Esophagus_Mucosa	503	201	200	1.3734e-19	6.3699e-21	0.918705	0.0425713	0.0387235
16:53717042-53767042	ENSG00000277639	NA	105371267	Adipose_Subcutaneous	503	201	200	1.40596e-19	3.11566e-21	0.940487	0.0208028	0.0387102
16:53717042-53767042	ENSG00000166971	AKTIP	64400	Artery_Tibial	503	201	200	1.40355e-19	3.43816e-21	0.938875	0.0229606	0.0381646
16:53717042-53767042	ENSG00000261056	NA	NA	Adipose_Subcutaneous	503	201	200	1.41871e-19	1.96652e-21	0.949013	0.0131167	0.0378702
16:53717042-53767042	ENSG00000177200	CHD9	80205	Artery_Tibial	503	201	200	1.4162e-19	2.23598e-21	0.947334	0.0149193	0.0377468
16:53717042-53767042	ENSG00000177508	IRX3	79191	Whole_Blood	503	201	200	1.41873e-19	1.98769e-21	0.94903	0.0132585	0.0377112
16:53717042-53767042	ENSG00000262714	NA	NA	Thyroid	503	201	200	1.41671e-19	2.20089e-21	0.947673	0.0146847	0.0376422
16:53717042-53767042	ENSG00000261056	NA	NA	Artery_Tibial	503	201	200	1.41089e-19	2.79694e-21	0.943783	0.018672	0.0375449
16:53717042-53767042	ENSG00000261804	NA	NA	Whole_Blood	503	201	200	1.41043e-19	2.85211e-21	0.943473	0.0190411	0.0374855
16:53717042-53767042	ENSG00000280392	NA	NA	Nerve_Tibial	503	201	200	1.38122e-19	5.78019e-21	0.923938	0.0386278	0.037434
16:53717042-53767042	ENSG00000103479	RBL2	5934	Esophagus_Muscularis	503	201	200	1.26666e-19	1.72385e-20	0.847303	0.115276	0.0374213
16:53717042-53767042	ENSG00000166971	AKTIP	64400	Esophagus_Mucosa	503	201	200	1.32255e-19	1.16538e-20	0.884688	0.0779178	0.037394
16:53717042-53767042	ENSG00000283689	NA	NA	Skin_Sun_Exposed_Lower_leg	503	201	200	1.41627e-19	2.28625e-21	0.947385	0.015256	0.0373595
16:53717042-53767042	ENSG00000279344	NA	NA	Esophagus_Muscularis	503	201	200	1.25725e-19	1.82118e-20	0.841007	0.121786	0.0372063
16:53717042-53767042	ENSG00000166971	AKTIP	64400	Thyroid	503	201	200	1.41298e-19	2.64057e-21	0.945179	0.0176263	0.0371952
16:53717042-53767042	ENSG00000275191	NA	NA	Adipose_Subcutaneous	503	201	200	1.41887e-19	2.05885e-21	0.94912	0.013735	0.037145
16:53717042-53767042	ENSG00000177200	CHD9	80205	Adipose_Subcutaneous	503	201	200	1.4181e-19	2.1498e-21	0.948604	0.0143436	0.0370529
16:53717042-53767042	ENSG00000279344	NA	NA	Skin_Not_Sun_Exposed_Suprapubic	503	201	200	1.23925e-19	2.00381e-20	0.828965	0.134003	0.0370314
16:53717042-53767042	ENSG00000280392	NA	NA	Skin_Sun_Exposed_Lower_leg	503	201	200	1.41923e-19	2.05716e-21	0.949364	0.013724	0.0369121
16:53717042-53767042	ENSG00000279344	NA	NA	Thyroid	503	201	200	1.27552e-19	1.64382e-20	0.853228	0.109923	0.0368496
16:53717042-53767042	ENSG00000177508	IRX3	79191	Skin_Sun_Exposed_Lower_leg	503	201	200	1.419e-19	2.10414e-21	0.949206	0.0140384	0.0367561
16:53717042-53767042	ENSG00000166971	AKTIP	64400	Skin_Sun_Exposed_Lower_leg	503	201	200	1.4102e-19	2.99346e-21	0.943318	0.0199873	0.0366944
16:53717042-53767042	ENSG00000166971	AKTIP	64400	Adipose_Subcutaneous	503	201	200	1.40488e-19	3.53631e-21	0.939766	0.0236187	0.0366157
16:53717042-53767042	ENSG00000279344	NA	NA	Adipose_Subcutaneous	503	201	200	1.39098e-19	4.96057e-21	0.930464	0.0331462	0.03639
16:53717042-53767042	ENSG00000103479	RBL2	5934	Adipose_Subcutaneous	503	201	200	1.38388e-19	5.69644e-21	0.925716	0.0380688	0.0362149
16:53717042-53767042	ENSG00000279344	NA	NA	Nerve_Tibial	503	201	200	1.27194e-19	1.69191e-20	0.850835	0.11314	0.0360252
16:53717042-53767042	ENSG00000103479	RBL2	5934	Artery_Aorta	503	201	200	1.15974e-19	2.81423e-20	0.775779	0.188216	0.0360053
16:53717042-53767042	ENSG00000166971	AKTIP	64400	Whole_Blood	503	201	200	1.41167e-19	3.02309e-21	0.944306	0.0201868	0.0355074
16:53717042-53767042	ENSG00000166971	AKTIP	64400	Muscle_Skeletal	503	201	200	1.42066e-19	2.17475e-21	0.95032	0.0145123	0.0351681
16:53717042-53767042	ENSG00000280027	NA	NA	Whole_Blood	503	201	200	1.37411e-19	6.84206e-21	0.919178	0.0457334	0.0350888
16:53717042-53767042	ENSG00000279344	NA	NA	Whole_Blood	503	201	200	1.31512e-19	1.27484e-20	0.879719	0.0852425	0.0350381
16:53717042-53767042	ENSG00000275191	NA	NA	Cells_Cultured_fibroblasts	503	201	200	1.13519e-19	3.08842e-20	0.759357	0.206559	0.0340835
16:53717042-53767042	ENSG00000279722	NA	NA	Muscle_Skeletal	503	201	200	1.27232e-19	1.73154e-20	0.851087	0.115794	0.0331191
16:53717042-53767042	ENSG00000279722	NA	NA	Nerve_Tibial	503	201	200	9.95219e-20	4.55415e-20	0.665729	0.30461	0.0296611
16:53717042-53767042	ENSG00000103479	RBL2	5934	Colon_Transverse	503	201	200	8.41817e-20	6.13123e-20	0.563115	0.410108	0.0267773
16:53717042-53767042	ENSG00000103479	RBL2	5934	Esophagus_Mucosa	503	201	200	8.83748e-20	5.73951e-20	0.591163	0.383907	0.0249295
16:53717042-53767042	ENSG00000279344	NA	NA	Artery_Tibial	503	201	200	8.00469e-20	6.60219e-20	0.535456	0.441616	0.0229284
16:53717042-53767042	ENSG00000103479	RBL2	5934	Breast_Mammary_Tissue	503	201	200	5.3442e-20	9.35743e-20	0.357489	0.625928	0.0165839
16:53717042-53767042	ENSG00000103479	RBL2	5934	Artery_Tibial	503	201	200	4.79979e-20	9.91264e-20	0.321071	0.663068	0.0158611
16:53717042-53767042	ENSG00000103479	RBL2	5934	Skin_Sun_Exposed_Lower_leg	503	201	200	3.1834e-20	1.16338e-19	0.212947	0.778206	0.0088478
16:53717042-53767042	ENSG00000279722	NA	NA	Esophagus_Gastroesophageal_Junction	503	201	200	1.90597e-20	1.29362e-19	0.127496	0.865334	0.00717006
16:53717042-53767042	ENSG00000103479	RBL2	5934	Skin_Not_Sun_Exposed_Suprapubic	503	201	200	1.32647e-20	1.3541e-19	0.0887309	0.905789	0.00548027
16:53717042-53767042	ENSG00000103479	RBL2	5934	Lung	503	201	200	1.38405e-20	1.35019e-19	0.0925832	0.903176	0.00424117
16:53717042-53767042	ENSG00000279722	NA	NA	Artery_Tibial	503	201	200	1.82845e-21	1.47475e-19	0.012231	0.986502	0.00126728
16:53717042-53767042	ENSG00000103479	RBL2	5934	Nerve_Tibial	503	201	200	2.48766e-21	1.46883e-19	0.0166406	0.982543	0.000816617
16:53717042-53767042	ENSG00000103479	RBL2	5934	Thyroid	503	201	200	2.19088e-21	1.47209e-19	0.0146554	0.984719	0.000625317
16:53717042-53767042	ENSG00000140718	FTO	79068	Thyroid	503	201	200	1.71413e-22	1.49239e-19	0.00114663	0.998298	0.000555009
16:53717042-53767042	ENSG00000279344	NA	NA	Skin_Sun_Exposed_Lower_leg	503	201	200	1.20286e-22	1.49367e-19	0.000804626	0.999156	3.95939e-05

## Sheet: S4. Narrowtissue
Data S4. Narrow tissue LDSC analysis for dermatophytosis identities connective/bone tissue and immune cells relevant to dermatophytosis. Enrichment p-values were derived from a two-sided Z-test of the null hypothesis that the regression coefficient for each annotation equals zero. No multiple hypothesis correction has been applied to p-values but Bonferroni corrected threshold is used to assess s…
Category	Prop._SNPs	Prop._h2	Prop._h2_std_error	Enrichment	Enrichment_std_error	Enrichment_p	Coefficient	Coefficient_std_error	Coefficient_z-score	mlogP
Connective / Bone	0.114977	0.387978	0.0413726	3.3744	0.359834	4.32308e-10	2.37467e-09	1.06054e-09	2.23912	9.36421
Immune	0.233354	0.543966	0.057807	2.33107	0.247722	1.96118e-08	2.03584e-09	9.10399e-10	2.2362	7.70748
CNS	0.148809	0.360306	0.0434341	2.42126	0.291877	2.25485e-07	1.72134e-10	6.82198e-10	0.252322	6.64688
Other	0.202719	0.50929	0.0625206	2.51229	0.30841	2.48443e-07	1.1122e-09	9.41209e-10	1.18167	6.60477
Adrenal / Pancreas	0.0935623	0.255504	0.0399309	2.73084	0.426784	8.88238e-06	-8.09478e-10	1.06627e-09	-0.759166	5.05147
SkeletalMuscle	0.103818	0.249243	0.0384079	2.40078	0.369955	2.5812e-05	-2.21087e-09	1.00381e-09	-2.20248	4.58818
Kidney	0.0426071	0.124212	0.0309989	2.9153	0.727552	0.00421551	-1.77357e-09	1.58587e-09	-1.11836	2.37515
Cardiovascular	0.111113	0.226811	0.0489688	2.04127	0.440713	0.00907924	-3.32283e-09	1.24963e-09	-2.65904	2.04195
GI	0.167712	0.304362	0.0600164	1.81479	0.357854	0.0129283	-3.03936e-09	1.01993e-09	-2.97998	1.88846

## Sheet: S5. Multitissue_skin
Data S5. Heritability analysis using sLDSC analysis. Table shows the partitioned heritability of Dermatophytosis in skin-related cell types. Coefficient p-values were derived from a two-sided Z-test of the null hypothesis that the regression coefficient for each annotation equals zero. No multiple hypothesis correction has been applied to p-values as Bonferroni corrected threshold is used to asse…
Name	Coefficient	Coefficient_std_error	Coefficient_P_value	Category	mlogP
Foreskin_Fibroblast_Primary_Cells_skin02__H3K27ac	8.30427e-09	3.24915e-09	0.00529671	Skin	2.27599
Foreskin_Fibroblast_Primary_Cells_skin02__H3K4me3	1.50299e-08	6.11886e-09	0.0070183	Skin	2.15377
Foreskin_Keratinocyte_Primary_Cells_skin03__H3K4me3	1.07206e-08	5.42299e-09	0.0240274	Skin	1.61929
Foreskin_Fibroblast_Primary_Cells_skin01__H3K4me3	1.40287e-08	7.41936e-09	0.0293238	Skin	1.53278
Foreskin_Keratinocyte_Primary_Cells_skin02__H3K4me3	1.89188e-08	1.02313e-08	0.0322201	Skin	1.49187
Foreskin_Keratinocyte_Primary_Cells_skin02__H3K4me1	6.58273e-09	3.67412e-09	0.0365946	Skin	1.43658
NHEK-Epidermal_Keratinocyte_Primary_Cells__H3K9ac	1.19238e-08	6.7004e-09	0.0375741	Skin	1.42511
Foreskin_Fibroblast_Primary_Cells_skin02__DNase	9.66471e-09	5.46165e-09	0.0384004	Skin	1.41566
HMEC_Mammary_Epithelial_Primary_Cells__H3K4me1	5.23219e-09	2.98166e-09	0.0396477	Skin	1.40178
Foreskin_Fibroblast_Primary_Cells_skin01__H3K27ac	4.91197e-09	3.02363e-09	0.0521317	Skin	1.2829
Foreskin_Fibroblast_Primary_Cells_skin02__H3K4me1	3.02321e-09	1.93938e-09	0.0595157	Skin	1.22537
NHEK-Epidermal_Keratinocyte_Primary_Cells__H3K27ac	5.47592e-09	3.53757e-09	0.0608195	Skin	1.21596
NHEK-Epidermal_Keratinocyte_Primary_Cells__H3K4me1	3.66866e-09	2.5399e-09	0.0743116	Skin	1.12894
Foreskin_Keratinocyte_Primary_Cells_skin02__DNase	5.39584e-09	3.74849e-09	0.0750082	Skin	1.12489
NHEK-Epidermal_Keratinocyte_Primary_Cells__H3K4me3	8.84597e-09	6.14842e-09	0.075112	Skin	1.12429
Foreskin_Fibroblast_Primary_Cells_skin01__H3K36me3	2.26556e-09	1.57734e-09	0.0754559	Skin	1.12231
Foreskin_Melanocyte_Primary_Cells_skin01__H3K4me3	1.69984e-08	1.19264e-08	0.0770392	Skin	1.11329
Foreskin_Keratinocyte_Primary_Cells_skin03__H3K4me1	3.6657e-09	2.64173e-09	0.0826278	Skin	1.08287
HMEC_Mammary_Epithelial_Primary_Cells__DNase	8.71562e-09	6.30236e-09	0.0833457	Skin	1.07912
Foreskin_Keratinocyte_Primary_Cells_skin03__H3K27ac	4.31397e-09	3.28262e-09	0.094392	Skin	1.02506
HMEC_Mammary_Epithelial_Primary_Cells__H3K27ac	5.83226e-09	4.79612e-09	0.111986	Skin	0.950838
Foreskin_Melanocyte_Primary_Cells_skin01__H3K27ac	1.04445e-08	8.72561e-09	0.115655	Skin	0.936836
Foreskin_Fibroblast_Primary_Cells_skin01__H3K4me1	1.9152e-09	1.60845e-09	0.116883	Skin	0.932247
Foreskin_Fibroblast_Primary_Cells_skin01__DNase	7.52875e-09	6.38445e-09	0.119153	Skin	0.923896
Foreskin_Fibroblast_Primary_Cells_skin02__H3K36me3	2.55822e-09	2.18548e-09	0.12089	Skin	0.91761
Foreskin_Melanocyte_Primary_Cells_skin03__H3K27ac	2.45919e-09	2.39159e-09	0.151912	Skin	0.818407
HMEC_Mammary_Epithelial_Primary_Cells__H3K9ac	7.28821e-09	8.01538e-09	0.181602	Skin	0.74088
Foreskin_Melanocyte_Primary_Cells_skin01__H3K36me3	2.89048e-09	4.11724e-09	0.241326	Skin	0.617396
NHEK-Epidermal_Keratinocyte_Primary_Cells__DNase	2.28872e-09	3.29412e-09	0.243593	Skin	0.613334
HMEC_Mammary_Epithelial_Primary_Cells__H3K4me3	4.76883e-09	1.01979e-08	0.320026	Skin	0.494815
Foreskin_Keratinocyte_Primary_Cells_skin03__H3K36me3	4.73194e-10	1.09484e-09	0.332797	Skin	0.477821
Foreskin_Keratinocyte_Primary_Cells_skin02__H3K36me3	4.98318e-10	1.77103e-09	0.389212	Skin	0.409813
HMEC_Mammary_Epithelial_Primary_Cells__H3K36me3	4.5845e-10	2.72118e-09	0.433105	Skin	0.363407
Foreskin_Melanocyte_Primary_Cells_skin01__H3K4me1	4.51994e-10	4.17904e-09	0.456935	Skin	0.340145
NHEK-Epidermal_Keratinocyte_Primary_Cells__H3K36me3	1.34339e-10	1.68737e-09	0.468272	Skin	0.329502
Foreskin_Melanocyte_Primary_Cells_skin03__H3K4me1	2.00786e-11	1.25518e-09	0.493619	Skin	0.306609
Foreskin_Melanocyte_Primary_Cells_skin03__H3K36me3	-6.95361e-10	1.75931e-09	0.653669	Skin	0.184642
Skin_tissue_ENTEX__H3K4me3	-5.10718e-09	8.9933e-09	0.714944	Skin	0.145728
Foreskin_Melanocyte_Primary_Cells_skin01__DNase	-1.89446e-09	2.72665e-09	0.756408	Skin	0.121244

## Sheet: S6. Multitissue_immune
Data S6. Heritability analysis using sLDSC analysis. Table shows the partitioned heritability of Dermatophytosis in immune-related cell types. Coefficient p-values were derived from a two-sided Z-test of the null hypothesis that the regression coefficient for each annotation equals zero. No multiple hypothesis correction has been applied to p-values as Bonferroni corrected threshold is used to as…
Name	Coefficient	Coefficient_std_error	Coefficient_P_value	Category	mlogP
Primary_T_helper_17_cells_PMA-I_stimulated__H3K4me1	7.26183e-09	2.21337e-09	0.000517393	Immune	3.28618
Primary_T_helper_17_cells_PMA-I_stimulated__H3K27ac	1.07621e-08	3.44899e-09	0.000903122	Immune	3.04425
Primary_T_helper_cells_PMA-I_stimulated__H3K27ac	5.44127e-09	1.84803e-09	0.00161809	Immune	2.791
Primary_T_cells_effector_memory_enriched_from_peripheral_blood__H3K4me1	9.22059e-09	3.18474e-09	0.00189433	Immune	2.72254
Primary_T_helper_17_cells_PMA-I_stimulated__H3K4me3	1.68987e-08	6.41012e-09	0.00419133	Immune	2.37765
Primary_T_cells_from_peripheral_blood__H3K4me1	7.31414e-09	2.8476e-09	0.00510655	Immune	2.29187
Primary_T_cells_from_peripheral_blood__DNase	1.63107e-08	6.38364e-09	0.00530824	Immune	2.27505
Primary_T_helper_cells_PMA-I_stimulated__H3K4me1	3.44159e-09	1.5186e-09	0.0117168	Immune	1.93119
Primary_T_helper_memory_cells_from_peripheral_blood_1__H3K4me1	4.10495e-09	1.82794e-09	0.0123625	Immune	1.90789
Primary_T_helper_memory_cells_from_peripheral_blood_2__H3K4me1	3.88277e-09	1.74075e-09	0.0128568	Immune	1.89087
Primary_Natural_Killer_cells_from_peripheral_blood__DNase	1.33588e-08	6.03355e-09	0.0134114	Immune	1.87253
Primary_T_killer_memory_cells_from_peripheral_blood__H3K4me1	5.62221e-09	2.54599e-09	0.0136131	Immune	1.86604
Primary_T_cells_from_peripheral_blood__H3K27ac	6.34733e-09	2.87624e-09	0.0136635	Immune	1.86444
Primary_mononuclear_cells_from_peripheral_blood__H3K9ac	1.3752e-08	6.36451e-09	0.0153581	Immune	1.81366
Primary_T_killer_naive_cells_from_peripheral_blood__H3K4me1	4.2597e-09	2.12362e-09	0.0224353	Immune	1.64907
Primary_T_regulatory_cells_from_peripheral_blood__H3K4me1	4.16203e-09	2.1974e-09	0.0291076	Immune	1.53599
Primary_T_helper_naive_cells_from_peripheral_blood_1__H3K27ac	1.0508e-08	5.551e-09	0.0291794	Immune	1.53492
Primary_Natural_Killer_cells_from_peripheral_blood__H3K4me1	5.50167e-09	3.12708e-09	0.0392577	Immune	1.40608
Primary_T_cells_effector_memory_enriched_from_peripheral_blood__H3K27ac	6.09863e-09	3.50573e-09	0.040963	Immune	1.38761
Primary_T_helper_naive_cells_from_peripheral_blood_1__H3K4me1	3.76727e-09	2.18245e-09	0.0421588	Immune	1.37511
Primary_T_helper_naive_cells_from_peripheral_blood_2__H3K4me1	3.029e-09	1.8853e-09	0.0540667	Immune	1.26707
Primary_T_helper_cells_from_peripheral_blood__H3K27ac	5.70941e-09	3.63231e-09	0.057994	Immune	1.23662
Primary_Natural_Killer_cells_from_peripheral_blood__H3K27ac	4.61286e-09	3.12998e-09	0.0702722	Immune	1.15322
Primary_mononuclear_cells_from_peripheral_blood__H3K27ac	1.16469e-08	8.15833e-09	0.0767021	Immune	1.11519
Primary_T_regulatory_cells_from_peripheral_blood__H3K27ac	3.31174e-09	2.3202e-09	0.0767391	Immune	1.11498
Primary_T_helper_cells_from_peripheral_blood__H3K4me1	2.74812e-09	1.94255e-09	0.0785785	Immune	1.1047
Primary_T_helper_17_cells_PMA-I_stimulated__H3K36me3	2.85837e-09	2.06663e-09	0.083316	Immune	1.07927
Primary_T_helper_memory_cells_from_peripheral_blood_1__H3K27ac	5.44266e-09	4.09687e-09	0.092008	Immune	1.03617
Primary_neutrophils_from_peripheral_blood__H3K36me3	1.51262e-09	1.25838e-09	0.114675	Immune	0.940531
Primary_T_helper_naive_cells_from_peripheral_blood_2__H3K27ac	3.16225e-09	2.69111e-09	0.119983	Immune	0.920881
Primary_T_killer_naive_cells_from_peripheral_blood__H3K27ac	7.73055e-09	6.878e-09	0.130516	Immune	0.884336
Primary_T_cells_effector_memory_enriched_from_peripheral_blood__H3K4me3	7.82149e-09	7.50682e-09	0.148725	Immune	0.827617
Primary_T_helper_memory_cells_from_peripheral_blood_2__H3K4me3	7.47154e-09	7.34699e-09	0.154588	Immune	0.810825
Primary_T_killer_naive_cells_from_peripheral_blood__H3K4me3	9.6616e-09	9.8033e-09	0.162178	Immune	0.790008
Primary_T_helper_naive_cells_from_peripheral_blood_2__H3K4me3	7.22717e-09	7.47105e-09	0.166683	Immune	0.77811
Primary_mononuclear_cells_from_peripheral_blood__H3K36me3	1.81894e-09	2.14034e-09	0.197708	Immune	0.703977
Primary_T_cells_from_peripheral_blood__H3K4me3	5.19849e-09	6.61654e-09	0.216027	Immune	0.665492
Primary_neutrophils_from_peripheral_blood__H3K4me3	3.34258e-09	4.52501e-09	0.230048	Immune	0.638182
Primary_T_cells_from_cord_blood__DNase	4.64839e-09	6.40093e-09	0.233857	Immune	0.63105
Primary_T_killer_memory_cells_from_peripheral_blood__H3K4me3	5.1223e-09	7.53024e-09	0.248179	Immune	0.605235
Primary_T_helper_cells_PMA-I_stimulated__H3K4me3	3.76924e-09	5.76571e-09	0.256641	Immune	0.590673
Primary_monocytes_from_peripheral_blood__DNase	5.37684e-09	8.3854e-09	0.260692	Immune	0.583872
Primary_T_helper_memory_cells_from_peripheral_blood_1__H3K4me3	3.55728e-09	6.45315e-09	0.290732	Immune	0.536507
Primary_T_regulatory_cells_from_peripheral_blood__H3K4me3	2.44706e-09	4.92218e-09	0.309542	Immune	0.509281
Primary_B_cells_from_peripheral_blood__DNase	2.68049e-09	5.46419e-09	0.311871	Immune	0.506025
Primary_monocytes_from_peripheral_blood__H3K27ac	2.27665e-09	4.65301e-09	0.31232	Immune	0.505401
Primary_T_killer_naive_cells_from_peripheral_blood__H3K9ac	3.1292e-09	7.31999e-09	0.334512	Immune	0.475588
Primary_mononuclear_cells_from_peripheral_blood__H3K4me3	3.52676e-09	8.64765e-09	0.3417	Immune	0.466355
Primary_T_helper_naive_cells_from_peripheral_blood_1__H3K4me3	2.7159e-09	7.27723e-09	0.354498	Immune	0.450386
Primary_Natural_Killer_cells_from_peripheral_blood__H3K36me3	6.23349e-10	1.80446e-09	0.364879	Immune	0.437852
Primary_T_helper_cells_from_peripheral_blood__H3K4me3	2.4697e-09	7.26297e-09	0.366913	Immune	0.435437
Primary_T_helper_naive_cells_from_peripheral_blood__H3K9ac	2.64163e-09	8.68685e-09	0.380528	Immune	0.419614
Primary_B_cells_from_peripheral_blood__H3K36me3	2.0826e-10	1.33109e-09	0.437836	Immune	0.358689
Primary_T_helper_cells_PMA-I_stimulated__H3K36me3	2.93714e-10	2.00766e-09	0.441843	Immune	0.354732
Primary_T_cells_from_cord_blood__H3K4me1	4.5065e-10	3.40561e-09	0.447363	Immune	0.34934
Primary_T_killer_naive_cells_from_peripheral_blood__H3K36me3	2.58212e-10	3.08645e-09	0.466663	Immune	0.330996
Primary_Natural_Killer_cells_from_peripheral_blood__H3K4me3	1.51028e-10	6.57488e-09	0.490837	Immune	0.309063
Primary_T_cells_effector_memory_enriched_from_peripheral_blood__H3K36me3	-2.34309e-10	2.16798e-09	0.543033	Immune	0.265174
Primary_mononuclear_cells_from_peripheral_blood__H3K4me1	-1.1507e-09	8.75166e-09	0.552304	Immune	0.257822
Primary_monocytes_from_peripheral_blood__H3K4me1	-2.45734e-10	1.79465e-09	0.554455	Immune	0.256133
Primary_T_regulatory_cells_from_peripheral_blood__H3K36me3	-2.31727e-10	1.51513e-09	0.560778	Immune	0.251209
Primary_neutrophils_from_peripheral_blood__H3K4me1	-3.2541e-10	1.62583e-09	0.579318	Immune	0.237083
Primary_T_cells_from_peripheral_blood__H3K36me3	-7.06952e-10	1.85884e-09	0.648145	Immune	0.188328
Primary_monocytes_from_peripheral_blood__H3K36me3	-4.28601e-10	1.11944e-09	0.649092	Immune	0.187693
Primary_T_helper_memory_cells_from_peripheral_blood_1__H3K36me3	-1.35295e-09	2.98718e-09	0.674697	Immune	0.170891
Primary_T_helper_memory_cells_from_peripheral_blood_2__H3K36me3	-1.90763e-09	3.6956e-09	0.697139	Immune	0.156681
Primary_monocytes_from_peripheral_blood__H3K4me3	-4.26119e-09	8.01814e-09	0.702444	Immune	0.153388
Primary_T_helper_naive_cells_from_peripheral_blood_2__H3K36me3	-1.01119e-09	1.88428e-09	0.704244	Immune	0.152277
Primary_T_helper_memory_cells_from_peripheral_blood_2__H3K27ac	-1.98415e-09	3.58241e-09	0.710162	Immune	0.148642
Primary_T_killer_memory_cells_from_peripheral_blood__H3K27ac	-2.47682e-09	4.13961e-09	0.725188	Immune	0.13955
Primary_T_helper_cells_from_peripheral_blood__H3K36me3	-1.35799e-09	1.8826e-09	0.764649	Immune	0.116538
Primary_T_helper_naive_cells_from_peripheral_blood_1__H3K36me3	-2.39917e-09	2.62057e-09	0.820039	Immune	0.0861654
Primary_B_cells_from_cord_blood__H3K36me3	-8.02566e-09	7.5083e-09	0.857444	Immune	0.0667944
Primary_T_killer_memory_cells_from_peripheral_blood__H3K36me3	-4.63022e-09	3.18398e-09	0.927058	Immune	0.032893
Primary_B_cells_from_peripheral_blood__H3K27ac	-3.81189e-09	2.33122e-09	0.948991	Immune	0.022738
Primary_B_cells_from_cord_blood__H3K4me1	-2.96133e-09	1.71479e-09	0.95791	Immune	0.0186751
Primary_T_cells_from_cord_blood__H3K4me3	-2.02022e-08	1.12252e-08	0.964047	Immune	0.0159016
Primary_B_cells_from_peripheral_blood__H3K4me1	-2.39542e-09	1.32169e-09	0.965037	Immune	0.0154561
Primary_T_cells_from_cord_blood__H3K36me3	-6.6942e-09	3.23925e-09	0.980613	Immune	0.00850215
Primary_B_cells_from_cord_blood__H3K4me3	-1.88614e-08	9.02081e-09	0.981731	Immune	0.00800771

## Sheet: S7. LDSC
Data S7. Genetic correlation analysis results. Table shows the genetic correlation between Dermatophytosis and other skin diseases, infections, obesity and BMI. P-values were derived from a two-sided Z-test of the null hypothesis that the regression coefficient for each annotation equals zero. No multiple hypothesis correction has been applied to p-values.
p1	p2	p2_name	p2_Cases	p2_Controls	rg	se	z	p	h2_obs	h2_obs_se	h2_int	h2_int_se	gcov_int	gcov_int_se	CONVERGED	group
DERMATOPHYTOSIS	L12_OTHERSKINSUBCUTIS	Other disorders of skin and subcutaneous tissue	34675	465673	0.4631	0.0574	8.0635	7.4144e-16	0.0069	0.0012	1.0094	0.0101	0.0085	0.0062	True	Diseases of skin and subcutaneous tissue
DERMATOPHYTOSIS	L12_INFECT_SKIN	Infections of the skin and subcutaneous tissue	29841	470507	0.2979	0.0465	6.4029	1.5245e-10	0.0093	0.001	1.0015	0.0094	0.0167	0.0064	True	Diseases of skin and subcutaneous tissue
DERMATOPHYTOSIS	L12_DISORDSKINAPPENDIX	Disorders of skin appendages	23944	476404	0.3514	0.0582	6.0338	1.6014e-09	0.0089	0.001	1.0144	0.0095	0.0041	0.0065	True	Diseases of skin and subcutaneous tissue
DERMATOPHYTOSIS	L12_PAPULOSQUAMOUS	Papulosquamous disorders	18167	482181	0.2561	0.0442	5.796	6.7904e-09	0.0179	0.0034	1.0076	0.0143	0.0003	0.0073	True	Diseases of skin and subcutaneous tissue
DERMATOPHYTOSIS	L12_URTICARIA	Urticaria	13990	482901	0.2622	0.0511	5.1333	2.8472e-07	0.0084	0.001	0.9812	0.0095	-0.0086	0.0059	True	Diseases of skin and subcutaneous tissue
DERMATOPHYTOSIS	L12_ULCERLOWLIMB	Ulcer of lower limb, not elsewhere classified	5324	465673	0.3808	0.075	5.0751	3.8723e-07	0.0039	0.0011	1.0126	0.0092	0.0179	0.0063	True	Diseases of skin and subcutaneous tissue
DERMATOPHYTOSIS	L12_DERMATITISNAS	Dermatitis	31083	432874	0.2713	0.0585	4.6334	3.5971e-06	0.013	0.0016	1.0098	0.0119	0.0193	0.007	True	Diseases of skin and subcutaneous tissue
DERMATOPHYTOSIS	L12_CHRONICULCEROFSKIN	Chronic ulcer of skin, not elsewhere classified	2511	465673	0.3408	0.0743	4.5855	4.5299e-06	0.0032	0.0008	0.9922	0.0077	0.002	0.0055	True	Diseases of skin and subcutaneous tissue
DERMATOPHYTOSIS	L12_NAIL_INGROW	Ingrowing nail	2074	476404	0.4029	0.0915	4.4056	1.055e-05	0.0027	0.0007	1.0003	0.007	-0.0042	0.0061	True	Diseases of skin and subcutaneous tissue
DERMATOPHYTOSIS	L12_PRURITUS	Pruritus	4387	432874	0.2663	0.0614	4.34	1.4245e-05	0.005	0.0008	0.9903	0.0086	0.0042	0.0058	True	Diseases of skin and subcutaneous tissue
DERMATOPHYTOSIS	L12_PILONIDALCYST	Pilonidal cyst	3784	470507	0.1954	0.0458	4.2616	2.0301e-05	0.0102	0.001	1.0094	0.0088	-0.0058	0.0068	True	Diseases of skin and subcutaneous tissue
DERMATOPHYTOSIS	L12_SEBORRHOEIC	Seborrhoeic dermatitis	3787	432874	0.3016	0.0712	4.2341	2.2952e-05	0.0048	0.0009	0.9994	0.0078	0.0063	0.0067	True	Diseases of skin and subcutaneous tissue
DERMATOPHYTOSIS	L12_CELLULITIS	Cellulitits	9428	470507	0.3305	0.0787	4.1983	2.6896e-05	0.0033	0.0009	1.0026	0.0093	0.0088	0.0055	True	Diseases of skin and subcutaneous tissue
DERMATOPHYTOSIS	L12_CORNSANDCALLOS	Corns and callosities	2582	465673	0.3372	0.0813	4.1477	3.3589e-05	0.003	0.0009	0.9927	0.0089	0.0117	0.0054	True	Diseases of skin and subcutaneous tissue
DERMATOPHYTOSIS	L12_OTHERDISSKINANDSUBCUTIS	Cutaneous abscess, furuncle and carbuncle	5849	465673	0.3802	0.0921	4.1297	3.6321e-05	0.0027	0.0008	1.0031	0.0078	0.003	0.0056	True	Diseases of skin and subcutaneous tissue
DERMATOPHYTOSIS	L12_ABSCESS_CUT	Other and unspecified urticaria	11581	470507	0.2427	0.0598	4.0558	4.9961e-05	0.006	0.0008	1.0036	0.0084	0.0202	0.0065	True	Diseases of skin and subcutaneous tissue
DERMATOPHYTOSIS	L12_URTICA_NAS	Seborrhoeic keratosis	8629	482901	0.2425	0.0601	4.0358	5.4424e-05	0.0057	0.0009	0.9834	0.0088	-0.0058	0.0059	True	Diseases of skin and subcutaneous tissue
DERMATOPHYTOSIS	L12_SEBORRKERAT	Nail disorders	9078	465673	0.2534	0.0634	3.9985	6.3752e-05	0.0049	0.001	1.0352	0.0126	0.001	0.0062	True	Diseases of skin and subcutaneous tissue
DERMATOPHYTOSIS	L12_NAILDIS	Dermatitis and eczema	3236	476404	0.5431	0.1359	3.9954	6.4581e-05	0.0019	0.0008	1.0053	0.008	-0.0001	0.0056	True	Diseases of skin and subcutaneous tissue
DERMATOPHYTOSIS	L12_DERMATITISECZEMA	Psoriasis	67474	432874	0.2142	0.0549	3.8979	9.7025e-05	0.0221	0.0024	1.0229	0.0189	0.0188	0.0086	True	Diseases of skin and subcutaneous tissue
DERMATOPHYTOSIS	AB1_ERYSIPELAS	Erysipelas	27918	439048	0.3512	0.0382	9.2036	3.4618e-20	0.0078	0.0007	0.9866	0.0141	0.0038	0.0063	True	Certain infectious and parasitic diseases
DERMATOPHYTOSIS	AB1_OTHER_BACTERIAL	Other bacterial diseases	61300	439048	0.2701	0.0428	6.3072	2.8422e-10	0.0078	0.0007	0.9866	0.0141	0.0119	0.0061	True	Certain infectious and parasitic diseases
DERMATOPHYTOSIS	AB1_ANOGENITAL_HERPES_SIMPLEX	Anogenital herpesviral [herpes simplex] infection	2510	485458	0.3699	0.0853	4.3335	1.4677e-05	0.0078	0.0007	0.9866	0.0141	-0.0115	0.0053	True	Certain infectious and parasitic diseases
DERMATOPHYTOSIS	AB1_SCABIES	Scabies	1690	498117	0.3459	0.0912	3.7943	0.0001	0.0078	0.0007	0.9866	0.0141	-0.0078	0.0057	True	Certain infectious and parasitic diseases
DERMATOPHYTOSIS	E4_OBESITYNAS	Obesity, other/unspecified	15896	468849	0.398	0.027	14.7168	5.0292e-49	0.0298	0.0016	1.0047	0.0112	-0.0109	0.0078	True	Obesity
DERMATOPHYTOSIS	BMI_IRN	BMI IRN	362327	0	0.2823	0.0228	12.3839	3.1943e-35	0.0078	0.0007	0.9866	0.0141	-0.0045	0.0102	True	Obesity

## Sheet: S8.Subtype numbers
Data S8. Case and controls used for running the GWAS of dermatophytosis subtypes using FinnGen, EstBB, UKB, and MVP.
	FinnGen		EstBB		UKB		MVP		All
	cases	controls	cases	controls	cases	controls	cases	controls	Cases	Controls
DER_B350	155	500193	825	207127	NA	NA	NA	NA	980	707320
DER_B351	12870	487478	31611	176341	223	457492	113448	476887	158152	1598198
DER_B352	363	499985	2016	205936	120	457595	NA	NA	2499	1163516
DER_B353	8329	492019	18290	189662	3919	453796	31523	567799	62061	1703276
DER_B354	1885	498463	7193	200759	1134	456581	9845	598185	20057	1753988
DER_B355	56	500292	95	207857	NA	NA	NA	NA	151	708149
DER_B356	2990	497358	2421	205531	571	457144	NA	NA	5982	1160033
DER_B358	465	499883	2308	205644	11781	445934	NA	NA	14554	1151461
DER_B359	732	499616	NA	NA	26	457689	NA	NA	758	957305

## Sheet: S9.Subtype results - META
Data S9. The meta-analysis using FinnGen, EstBB, UKB, and MVP is performed for each dermatophytosis subtype. The table shows the association statistics of the subtypes for the main lead variants in the original meta-analysis. The lead variants from main meta-analysis that replicate in the subtype analysis are shown in bold (p < 0.05).
				B35.1			B35.2			B35.3			B35.4			B35.5			B35.6			B35.8			B35.9
MarkerName	Nearest gene	ALT	REF	P-value	Effect	StdErr	P-value	Effect	StdErr	P-value	Effect	StdErr	P-value	Effect	StdErr	P-value	Effect	StdErr	P-value	Effect	StdErr	P-value	Effect	StdErr	P-value	Effect	StdErr
rs6577497	RERE	A	T	4.864e-09	-0.0267	0.0046	0.08484	0.0516	0.0299	0.00528	-0.0180	0.0065	0.002909	-0.0321	0.0108	0.05058	0.2346	0.12	0.4311	-0.0152	0.0193	0.5686	0.0071	0.0125	0.4606	0.0393	0.0532
rs56733721	RP4-603I14.3	A	G	0.0002503	0.0167	0.0046	0.9403	-0.0023	0.0302	0.01686	0.0153	0.0064	0.02237	0.0246	0.0108	0.647	0.055	0.1201	0.04051	-0.0396	0.0194	0.5987	-0.0065	0.0124	0.3522	-0.0493	0.053
rs506025	JAK1	A	G	5.979e-06	0.0276	0.0061	0.7525	0.0136	0.043	3.905e-08	0.0464	0.0084	0.05517	0.0286	0.0149	0.7148	-0.0653	0.1788	0.05067	-0.058	0.0297	0.4168	-0.0154	0.019	0.2168	-0.1104	0.0894
rs2476601	PTPN22	A	G	2.896e-07	-0.0383	0.0075	0.9723	0.0014	0.0415	0.1686	-0.0140	0.0102	5.883e-06	-0.0762	0.0168	0.0711	-0.2979	0.1651	0.4089	0.0221	0.0268	0.1116	0.0309	0.0194	0.4224	0.0583	0.0727
rs35273427	ADAM30	T	C	1.708e-15	0.0617	0.0077	0.245	0.0754	0.0648	0.3902	0.0096	0.0112	0.4919	0.0138	0.0201	0.9496	-0.0164	0.26	0.4701	-0.0295	0.0408	0.9326	-0.0022	0.0263	0.6208	-0.0542	0.1095
rs558269137	FLG FLG-AS1	CACTG	C	NA	NA	NA	0.7396	0.0101	0.0303	NA	NA	NA	NA	NA	NA	0.2275	0.1469	0.1217	0.9392	-0.0015	0.0197	0.9959	0.0001	0.013	0.7666	-0.0673	0.2268
rs10912488	RP1-15D23.2	A	G	8.593e-10	-0.0316	0.0052	0.4612	0.0249	0.0339	0.01537	-0.0169	0.0070	2.596e-05	-0.0510	0.0121	0.4269	-0.1065	0.1341	0.7786	0.006	0.0214	0.5064	-0.0095	0.0143	0.8475	0.011	0.0574
rs60383093	TMEM18	G	GTTC	NA	NA	NA	0.7217	0.0147	0.0413	NA	NA	NA	NA	NA	NA	0.5859	0.105	0.1927	0.445	0.0191	0.025	0.4743	-0.0115	0.0161	0.1829	-0.0925	0.0695
rs11130078	FYCO1	T	C	7.26e-06	0.0206	0.0046	0.2265	-0.0352	0.0291	0.01102	0.0162	0.0064	0.2545	0.0123	0.0108	0.3069	-0.1197	0.1172	0.7711	0.0055	0.019	0.1794	-0.0167	0.0124	0.3426	-0.0503	0.053
rs62246017	FOXP1	A	G	2.541e-06	-0.0241	0.0051	0.3174	0.0316	0.0316	0.003403	-0.0211	0.0072	0.09375	-0.0200	0.0119	0.2475	-0.1472	0.1273	0.5827	-0.0113	0.0206	0.803	0.0033	0.0132	0.8088	0.0139	0.0576
rs37807	CTD-2143A15.1	A	T	4.286e-08	-0.0274	0.0050	0.4581	0.0224	0.0302	0.0008561	-0.0232	0.0070	0.912	0.0013	0.0114	0.1661	-0.1698	0.1226	0.6909	0.0079	0.02	0.4694	-0.0093	0.0129	0.8369	0.0116	0.0563
rs848	IL13 TH2LCRR	A	C	2.38e-16	0.0404	0.0049	0.9761	0.0009	0.0309	0.002362	0.0207	0.0068	0.03329	-0.0248	0.0117	0.173	-0.1671	0.1226	0.4479	0.0152	0.02	0.4669	0.0109	0.015	0.579	0.0298	0.0538
rs1794269	MTCO3P1, HLA-DQB1	T	C	4.402e-25	0.0483	0.0047	0.04866	0.0603	0.0306	1.54e-15	0.0518	0.0065	0.01285	0.0276	0.0111	0.6505	-0.0548	0.1209	0.398	-0.0164	0.0194	0.2856	-0.0143	0.0134	0.8924	-0.007	0.0516
rs10094888	SLURP2, LYNX1	T	C	1.067e-10	0.0292	0.0045	0.2282	0.0363	0.0301	1.035e-30	0.0730	0.0063	0.06419	0.0201	0.0108	0.2626	0.1365	0.1218	0.5353	0.0122	0.0196	0.338	0.012	0.0126	0.002045	0.1629	0.0528
rs56069985	TNFSF15	A	G	2.211e-05	-0.0459	0.0108	0.01377	-0.0711	0.0289	0.00253	-0.0438	0.0145	0.3363	-0.0226	0.0235	0.794	-0.0606	0.2321	0.03368	0.081	0.0381	0.1421	0.0402	0.0274	0.8544	-0.0199	0.1085
rs640081	FAIM2	A	G	0.001789	0.0153	0.0049	0.152	0.0458	0.032	6.451e-10	0.0407	0.0066	0.3786	-0.0099	0.0113	0.2366	0.1519	0.1283	0.03827	0.042	0.0203	0.9445	-0.0009	0.0131	0.6836	-0.0224	0.055
rs1829637	KRT77	A	G	7.312e-18	0.0424	0.0049	0.0005311	-0.4106	0.1185	5.572e-07	0.0343	0.0069	0.8015	0.0029	0.0114	0.07031	0.9255	0.5114	0.2656	-0.089	0.0799	0.3623	0.0399	0.0438	0.1297	-0.082	0.0541
rs3184504	SH2B3	T	C	8.951e-07	-0.0234	0.0048	0.3003	0.03	0.029	0.1167	-0.0103	0.0066	0.2587	-0.0122	0.0108	0.4883	-0.0811	0.117	0.235	0.0223	0.0188	0.2128	0.0152	0.0122	0.5233	0.0334	0.0523
rs612057	RP11-324E6.6	T	C	8.484e-09	-0.0256	0.0044	0.7655	0.009	0.0301	6.116e-05	-0.0256	0.0064	0.03088	-0.0231	0.0107	0.4067	0.0974	0.1174	0.07479	0.0353	0.0198	0.4588	0.0206	0.0278	0.7973	0.0135	0.0525
rs1885767	LINC01065	A	G	0.0004086	-0.0160	0.0045	0.6502	-0.0136	0.03	7.19e-06	-0.0283	0.0063	0.01305	-0.0267	0.0107	0.4101	0.0983	0.1193	0.1602	-0.027	0.0192	0.1838	0.0167	0.0125	0.9685	-0.0021	0.0525
rs12434646	AREL1	T	C	1.859e-06	-0.0285	0.0060	0.8252	0.0286	0.1297	1.573e-09	-0.0552	0.0091	0.7021	-0.0058	0.0151	NA	NA	NA	0.5837	-0.0328	0.0599	0.3867	-0.0118	0.0136	0.3192	-0.2771	0.2782
rs34306440	CLEC16A	A	G	1.89e-05	-0.0253	0.0059	0.9724	-0.0012	0.0351	0.0004718	-0.0284	0.0081	3.61e-05	-0.0546	0.0132	0.423	-0.1143	0.1427	0.26	0.0261	0.0232	0.005559	0.0415	0.015	0.933	0.0056	0.0662
rs7196726	ZNF646	A	G	7.643e-51	0.0662	0.0044	0.06123	0.0547	0.0292	5.048e-55	0.0964	0.0062	0.1696	0.0145	0.0105	0.01166	0.2961	0.1174	0.1735	0.0259	0.019	0.5401	0.0076	0.0125	6.796e-05	0.2027	0.0509
rs1421085	FTO	T	C	9.931e-31	0.0536	0.0046	0.5502	-0.0336	0.0562	4.594e-06	0.0298	0.0065	0.8349	0.0023	0.0108	0.05832	-0.2198	0.1161	0.5942	-0.01	0.0188	0.4652	-0.009	0.0123	0.7319	0.0179	0.0521
rs62066119	LINC02210	T	C	2.823e-08	0.0394	0.0071	0.6328	0.1132	0.2369	0.0006646	0.0407	0.0120	0.2193	-0.0235	0.0191	0.9375	0.0489	0.623	0.6406	0.0398	0.0852	0.8006	0.0546	0.2162	0.6805	0.0698	0.1696
rs244304	STXBP4	T	C	3.091e-07	0.0258	0.0050	0.4319	-0.0241	0.0306	0.03844	0.0144	0.0070	0.0007345	0.0391	0.0116	0.616	-0.0617	0.123	0.3799	-0.0175	0.02	0.919	0.0013	0.0132	0.489	-0.0383	0.0553
rs61730306	DSG1	A	G	5.835e-10	0.0457	0.0074	0.9947	0.0003	0.0527	9.918e-06	0.0455	0.0103	0.3096	-0.0187	0.0184	0.7117	-0.0785	0.2125	0.2493	0.0398	0.0346	0.02877	-0.0528	0.0241	0.3038	-0.0987	0.096
rs2043332	DNM2	A	C	4.378e-05	-0.0204	0.0050	0.526	-0.0203	0.032	0.1262	-0.0108	0.0071	0.1637	-0.0162	0.0116	0.9771	0.0037	0.1281	0.07879	-0.0359	0.0204	0.8372	-0.0026	0.0129	0.8096	-0.0135	0.0562
rs438735	ARRDC2	A	C	1.59e-11	-0.0491	0.0073	0.0105	-0.1347	0.0526	4.261e-06	-0.0475	0.0103	0.4519	-0.0136	0.0181	0.347	-0.2002	0.2129	0.9777	-0.001	0.035	0.6476	-0.0107	0.0234	0.9038	-0.012	0.0996
rs2236506	RTEL1 RTEL1-TNFRSF6B	A	G	1.523e-14	-0.0424	0.0055	0.2422	0.0426	0.0365	0.009054	-0.0204	0.0078	0.0004998	-0.0453	0.0130	0.8576	0.0265	0.1478	0.2505	-0.027	0.0235	0.9772	-0.0004	0.0145	0.4185	-0.0527	0.0652

## Sheet: S10. Lead variants - subtypes
Data S10. lead variants for the dermatophytosis subtypes meta analyis.
B351
MarkerName	Nearest gene	ALT	REF	AAF	FreqSE	Effect	StdErr	P-value	Direction	Chromosome
rs11121178	RERE	G	A	0.67910	0.0224	0.0293	0.0049	1.531e-09	+++-	1
rs12728311	ST7L	A	G	0.2324	0.0629	-0.0330	0.0054	1.146e-09	----	1
rs35273427	ADAM30	C	T	0.09580	0.0214	0.0617	0.0077	1.761e-15	++++	1
rs112088479	NOTCH2	T	C	0.1337	0.0033	0.0505	0.0067	3.426e-14	++++	1
rs115288876	LOC105371442	A	G	0.0364	0.0022	0.1199	0.0125	1.113e-21	+++-	1
rs184587444	SPRR2B	T	C	0.0155	0.0003	0.1408	0.0213	3.646e-11	++++	1
rs12037853	RP1-15D23.2	G	A	0.27040	0.0228	-0.0324	0.0050	1.439e-10	----	1
rs7594591	RPS20P10	T	C	0.527	0.036	0.0256	0.0045	1.448e-9	+++-	2
rs883312	RPS20P10	C	T	0.57600	0.0303	0.0313	0.0044	1.688e-12	+++-	2
rs17350445	RP11-44H4.1	T	C	0.0597	0.0112	-0.0593	0.0101	4.356e-09	----	3
rs13107325	SLC39A8	T	C	0.0607	0.0142	0.0541	0.0099	4.515e-08	--+-	4
rs435548	CTD-2143A15.1	A	G	0.6902	0.0266	-0.0269	0.0048	1.83e-08	----	5
rs1295685	IL13	G	A	0.74110	0.0728	0.0450	0.0054	4.738e-17	++++	5
rs1794269	MTCO3P1	T	C	0.3929	0.0455	0.0483	0.0047	4.507e-25	+++-	6
rs10094888	RP11-706C16.7	T	C	0.3589	0.0121	0.0292	0.0045	1.1e-10	+++-	8
rs7020996	CDKN2B-AS1	T	C	0.1624	0.0280	-0.0331	0.0059	1.954e-08	----	9
rs7903146	TCF7L2	T	C	0.2676	0.0348	0.0309	0.0049	2.5e-10	+-+-	10
rs1048040	DDX6	G	C	0.38590	0.0000	0.0338	0.0056	1.864e-09	??+?	11
rs1829637	KRT77	A	G	0.2946	0.0406	0.0424	0.0049	7.524e-18	+++-	12
rs1979440	HMGA2	C	T	0.39590	0.0280	-0.0269	0.0047	1.43e-08	----	12
rs612057	RP11-324E6.6	C	T	0.54390	0.0254	-0.0256	0.0044	8.837e-09	---?	12
rs12435583	FCF1	A	G	0.3878	0.0266	-0.0273	0.0047	8.509e-09	---+	14
rs7143182	RPL3P4	T	C	0.5163	0.0388	-0.0270	0.0046	4.602e-09	---+	14
rs1896796	SH3GL3	G	A	0.43040	0.0211	0.0249	0.0045	3.629e-08	+++-	15
rs17839568	PRSS53	C	T	0.41990	0.0132	0.0665	0.0044	3.714e-51	++++	16
rs1421085	FTO	C	T	0.37440	0.0534	0.0535	0.0046	1.142e-30	++++	16
rs112744060	FOXN1	T	C	0.0453	0.0041	0.0721	0.0107	1.973e-11	++++	17
rs2696618	LRRC37A	G	C	0.73080	0.0000	-0.0431	0.0070	6.018e-10	??-?	17
rs12958073	DSC1	A	G	0.4653	0.0758	-0.0306	0.0043	1.744e-12	----	18
rs17782313	RP11-795H16.2	C	T	0.22050	0.0235	0.0294	0.0052	1.745e-08	-+++	18
rs439223	ARRDC2	A	G	0.0986	0.0120	-0.0500	0.0074	1.299e-11	---+	19
[truncated: 17 more rows]
